# Supplementary material for: The interferon-β/STAT1 axis drives the collective invasion of skin squamous cell carcinoma with sealed intercellular spaces
Source: Oncogenesis. 2022 May 24;11(1):27. doi: 10.1038/s41389-022-00403-9 (PMC9126940; doi:10.1038/s41389-022-00403-9)
Supplement: Supplementary file 4 — Supplementary Dataset [file 41389_2022_403_MOESM4_ESM.xlsx]

## Sheet: All genes
#%array_type=HuGene-2_0-st
#%comparison=A431-7 vs A431-6 (A positive fold change indicates high expression in A431-7.)
ID	A431-7 (log2)	A431-6 (log2)	Fold Change	Public Gene IDs	Gene Symbol
16659138	5.09814	4.99326	1.0754	ENST00000362477; NR_002754; M77839	RNU5E-1
16659338	5.51521	5.19075	1.25219	NR_003022; NR_003025; ENST00000458926; ENST00000459326; uc001atz.1; uc002gvz.1	SNORA59B; SNORA59A
16661646	7.30081	7.42807	-1.09222	NR_004407; ENST00000387069; uc009vtj.1	RNU11
16662296	1.38927	1.56656	-1.13076
16662662	2.01332	1.72874	1.21805
16664003	8.2624	7.91275	1.27426	NR_000024; ENST00000364043; uc001cmk.1	SNORD46
16666055	4.67266	5.08204	-1.32812	NM_001190463; NM_001902; NM_153742; XM_005270509; XM_011540787; ENST00000346806; ENST00000370938; ENST00000411986; ENST00000464926; ENST00000482383; AK303946; BC015807; BT006882; OTTHUMT00000025918; OTTHUMT00000025919; OTTHUMT00000025920; OTTHUMT00000025921; uc001dfd.3; uc001dfe.3; uc009wbl.2; uc010oqq.2	CTH
16666747	2.47419	2.77601	-1.2327
16666755	9.99975	6.38586	12.243	NM_006536; XM_011542448; ENST00000370565; ENST00000490884; ENST00000498802; AB026833; AF043977; AF127980; AK290348; AK296719; BC041096; OTTHUMT00000028284; OTTHUMT00000028285; OTTHUMT00000028286; uc001dlr.4	CLCA2
16669463	4.57783	4.57783	-1
16669632	5.83616	5.83616	-1	AK095030; OTTHUMT00000038850; BX538005; OTTHUMT00000477629	NBPF9; NBPF10
16669783	8.03506	8.06864	-1.02354	ENST00000479995; OTTHUMT00000109207	NOTCH2NL
16670185	4.06334	4.19967	-1.09911	XR_110828; XR_171211; AK023809	LOC284561
16671115	5.70299	1.99565	13.0623	NM_003125; ENST00000307098; BC056240; OTTHUMT00000038906; uc001fba.3	SPRR1B
16678516	6.01919	6.00382	1.01071
16679936	9.39256	9.43572	-1.03037
16681884	3.12505	3.12505	-1	ENST00000619361; NM_001136561; ENST00000621994; BC144551; BC157858; BC171863; OTTHUMT00000026269	HNRNPCL2
16682702	6.78527	6.92553	-1.1021
16685279	2.63595	2.28681	1.2738
16686271	5.6795	5.78662	-1.07708	NR_002753; ENST00000362507; M77840	RNU5F-1
16692433	4.55815	4.38417	1.12817
16693145	5.1501	4.58331	1.48122
16693335	6.19208	3.42567	6.80415	NM_032563; ENST00000368787; AB048288; OTTHUMT00000034504; uc001fab.3	LCE3D
16695388	4.60041	4.29019	1.2399
16695700	4.63701	4.44158	1.14507	NM_000569; NM_001127592; NM_001127593; NM_001127595; NM_001127596; XM_011509293; ENST00000367967; ENST00000367969; ENST00000426740; ENST00000436743; ENST00000442336; ENST00000443193; ENST00000476031; AK302126; BC033678; BC036723; OTTHUMT00000083313; OTTHUMT00000083314; OTTHUMT00000102169; OTTHUMT00000315967; OTTHUMT00000315968; uc001gar.3; uc001gas.3; uc001gat.4; uc009wuh.3; uc009wui.3	FCGR3A
16696531	6.30184	6.96497	-1.58351
16696612	3.55014	3.69539	-1.10593
16698947	2.93358	2.93358	-1
16706727	7.28458	4.82224	5.51109	NM_207373; XM_005269811; ENST00000372126; ENST00000472542; AY358751; OTTHUMT00000049114; OTTHUMT00000049115; uc001kcu.3	C10orf99
16707882	1.43989	1.43989	-1
16711087	4.61501	4.5926	1.01565
16717520	5.08538	4.73742	1.27276	NR_002954; ENST00000391162; uc001kqu.1	SNORA12
16721732	5.44455	5.79515	-1.2751	NR_002977; ENST00000391305	SNORA3B
16721807	6.45201	6.6343	-1.13468	NR_002962; ENST00000365128; uc001mhp.1	SNORA23
16724755	4.10916	4.10916	-1	NM_032681; ENST00000244891; ENST00000449290; BC005014; OTTHUMT00000344190; OTTHUMT00000391522; uc010rip.2; uc010riq.2	TRIM51
16724847	1.40939	1.36915	1.02828
16725908	7.21245	7.7118	-1.41358	NR_004390; XM_005274232; ENST00000383870; ENST00000594728; OTTHUMT00000464640; uc009yoa.1	SNORA57; METTL12
16726880	9.05911	8.65121	1.32676	NR_131012; ENST00000501122; uc010rog.2	NEAT1
16729126	7.49851	7.49301	1.00382	NR_000025; ENST00000384714; uc001owl.1	SNORD15B
16730701	3.06487	1.53395	2.8897
16732035	2.90936	3.02155	-1.08087
16732345	6.11893	5.79015	1.25595
16734868	1.79121	3.96337	-4.50699	NM_000184; ENST00000336906; ENST00000380252; ENST00000380259; AK290492; BC010914; BC029387; OTTHUMT00000142967; OTTHUMT00000143317; uc001mai.1; uc001maj.1; X55656	HBG2
16737422	4.00558	4.30581	-1.23134
16741637	2.64767	1.67481	1.96272
16747336	5.27796	5.86904	-1.50637	NR_004387; ENST00000459255; uc009zeo.1	SCARNA10
16759469	5.86127	6.53732	-1.59776	NR_002979; ENST00000386157; uc001ujo.3	SNORA49
16763964	6.46831	6.84534	-1.29867	NR_002968; NR_031623; ENST00000408564	SNORA2C; MIR1291
16763966	2.48039	3.26993	-1.72852	NR_002950; ENST00000383885; uc001rsb.1	SNORA2A
16765029	7.32663	3.53509	13.8474	NM_006121; ENST00000252244; ENST00000548765; BC063697; OTTHUMT00000405706; OTTHUMT00000405707; uc001sau.1	KRT1
16766281	6.05711	6.07654	-1.01356	NR_002737; ENST00000384304; uc001slt.1	SNORD59A
16766578	3.98773	3.98773	-1	NM_001195053; NM_001195054; NM_001195055; NM_001195056; NM_001195057; NM_004083; XM_011538006; ENST00000346473; ENST00000547303; ENST00000547526; ENST00000551116; ENST00000552740; ENST00000618206; ENST00000623876; BC003637; BC107859; BT006691; OTTHUMT00000407134; OTTHUMT00000407135; OTTHUMT00000407136; OTTHUMT00000407137; OTTHUMT00000407138; OTTHUMT00000407139; S40706; uc001soi.3; uc009zps.3; uc0…	DDIT3
16767360	4.71913	4.71913	-1
16770254	4.82333	4.93434	-1.07998
16778713	7.96744	7.33617	1.54893	NM_001286272; NM_001286273; NM_003295; ENST00000530705; ENST00000616577; OTTHUMT00000044758	TPT1
16778959	8.7099	6.50061	4.62446	NM_003850; XM_011535292; XM_011535293; XR_941688; ENST00000378654; ENST00000433022; ENST00000434484; ENST00000467222; ENST00000470760; ENST00000481279; ENST00000493152; ENST00000497202; AB035863; AF087890; AK093506; AK299437; AK302311; AK316041; AK316271; BC027587; OTTHUMT00000044852; OTTHUMT00000044854; OTTHUMT00000044855; OTTHUMT00000044856; OTTHUMT00000044857; OTTHUMT00000044858; OTTHUMT000000…	SUCLA2
16782028	2.83399	2.94174	-1.07755	OTTHUMT00000410950	TRAJ48
16789951	6.10506	6.00226	1.07385
16789953	2.41863	2.80313	-1.3054	NR_003693; uc010ahi.1	SNORD126
16790360	4.82179	4.73047	1.06534	NR_003029; ENST00000362566; uc001wat.1	SNORD9
16790362	7.92012	7.59604	1.25187	NR_002916; ENST00000363915; uc001wau.1	SNORD8
16793818	4.26892	3.88594	1.30404	NR_110550; ENST00000554918	LOC102723809
16797193	4.85301	4.99466	-1.10316
16798158	2.54558	2.54558	-1	NR_003326; ENST00000383882; uc001yxu.3	SNORD116-11
16798216	1.78157	1.78157	-1	NR_003338; ENST00000384549; uc001yyj.3	SNORD116-24
16798236	1.78186	1.60729	1.12863	NR_003360; ENST00000384516; uc001yyo.3	SNORD116-29
16802102	0.86885	1.0238	-1.11338	NR_002757; ENST00000363286	RNU5B-1
16802696	5.84689	6.43544	-1.50373
16805870	1.22515	1.22515	-1	NR_027992; OTTHUMT00000414852; OTTHUMT00000414853; uc010tzd.2; uc010tze.1	NBEAP1
16810974	5.05195	5.65959	-1.52377	NR_002440; ENST00000567229; OTTHUMT00000420734; uc010bht.3; ENST00000561775; OTTHUMT00000420738	SNORD16; RPL4
16814065	5.22881	5.14376	1.06072	NR_034090; NR_051985; OTTHUMT00000417614; OTTHUMT00000417615; OTTHUMT00000417616; uc002cds.2; uc010utv.1; uc010utw.1	DDX11L9
16816018	6.64215	6.53732	1.07536	NR_029854; uc021tdh.1	MIR365A
16816897	9.5671	9.88672	-1.248	OTTHUMT00000402426; OTTHUMT00000403182; OTTHUMT00000403183	NPIPB4; NPIPB5
16819325	8.54515	8.54515	-1	NM_001010989; NM_001272103; NM_014685; XM_006721352; ENST00000300302; ENST00000344114; ENST00000379792; ENST00000439977; ENST00000562914; ENST00000563343; ENST00000563781; ENST00000563911; ENST00000564678; ENST00000565966; ENST00000566550; ENST00000567944; ENST00000568358; ENST00000568651; ENST00000568676; ENST00000568814; ENST00000569429; ENST00000569569; ENST00000570273; AB034989; AF055001; AF2…	HERPUD1
16819747	4.88753	5.37096	-1.39806
16820820	4.83534	4.7526	1.05903	NR_003079; ENST00000408139; uc002ezg.1	SNORD111
16822904	5.52594	5.63077	-1.07536	NR_002327; ENST00000384084; ENST00000526586; ENST00000534461; OTTHUMT00000387763; OTTHUMT00000387773; uc002cnp.1	SNORA10; RPS2
16823046	6.17101	6.36749	-1.1459	NR_002736; ENST00000383903; uc002cov.1	SNORD60
16824865	9.5671	10.0376	-1.3856	OTTHUMT00000403182; OTTHUMT00000403183; OTTHUMT00000402426	NPIPB5; NPIPB4
16825446	3.88997	3.78833	1.07299	XR_243371; XR_253515; XR_917054; XR_950963	LOC101928188
16826365	4.07743	4.07743	-1
16826437	4.25494	3.84061	1.33269
16828108	8.47255	8.21296	1.19714	NR_003059; ENST00000411292; uc002fbc.1	SNORD71
16830573	9.74343	9.73061	1.00893	NR_002918; ENST00000386847; ENST00000579085; ENST00000584054; ENST00000584798; OTTHUMT00000441292; OTTHUMT00000441293; OTTHUMT00000441303; U79273; uc002ghs.1	SNORA48; EIF4A1
16830575	6.48772	6.44898	1.02721	NR_002604; ENST00000584901; AK303222; OTTHUMT00000441286; uc002ght.3	SNORD10; EIF4A1
16832005	9.69096	9.45883	1.17456	NR_003271; NR_003924; ENST00000364880; ENST00000577988; ENST00000617128; ENST00000628329; ENST00000631292	SNORD3B-1; SNORD3B-2
16832031	9.83221	9.60008	1.17456	NR_006880; ENST00000584923; ENST00000620232; ENST00000625876	SNORD3A
16832131	5.51521	5.19075	1.25219	NR_003022; NR_003025; ENST00000458926; ENST00000459326; ENST00000578183; uc001atz.1; uc002gvz.1	SNORA59B; SNORA59A
16832566	7.90049	7.59166	1.2387	NR_000014; ENST00000459584; ENST00000580755; OTTHUMT00000446463; uc002hcm.1	SNORD42A; RPL23A
16834632	3.2737	3.24873	1.01746
16835270	6.71661	6.54962	1.12272
16836868	7.99858	7.90649	1.06591	NM_025185; XM_005257203; XM_006721806; XM_006721807; XM_006721810; XM_006721811; XM_011524597; XM_011524598; XM_011524599; XM_011524600; XM_011524601; XM_011524602; XM_011524603; XM_011524604; ENST00000389520; ENST00000424789; ENST00000579541; ENST00000580068; ENST00000580466; ENST00000581143; ENST00000583016; ENST00000583356; ENST00000583545; ENST00000613171; AK001077; AK021886; OTTHUMT000004447…	TANC2
16837061	7.19686	7.52293	-1.25359	NR_004380; uc010dee.1	SNORD104
16837063	4.90154	4.45165	1.36594	NR_002995; XR_934911; ENST00000408535	SNORA50C; SNHG25
16837226	8.14212	8.41173	-1.20548	NR_003706; ENST00000363524; uc010dev.3	SNORA38B
16839602	6.65528	6.41453	1.18161	NR_003073; ENST00000391250; ENST00000608459; uc002fuk.1	SNORD91B
16842215	9.69096	9.45883	1.17456	NR_003271; NR_003924; ENST00000364880; ENST00000571722; ENST00000617128; ENST00000628329; ENST00000631292	SNORD3B-1; SNORD3B-2
16842217	3.31922	2.93596	1.30428	NR_006882; ENST00000630092	SNORD3D
16842237	8.10409	7.54714	1.47116	NR_006881; ENST00000580533; ENST00000620446; ENST00000625845	SNORD3C
16843271	5.24964	5.36941	-1.08657
16844046	6.14054	6.66912	-1.44251	NR_002576; ENST00000577760; ENST00000584056; AK095288; OTTHUMT00000444071; OTTHUMT00000444072; uc002hqz.1	SNORA21; RPL23
16844804	10.4557	8.35788	4.28057	NM_000526; ENST00000167586; ENST00000441550; ENST00000476662; BC002690; BC019097; BC042437; BC094830; BT007186; M28646; OTTHUMT00000257289; OTTHUMT00000257898; OTTHUMT00000257899; uc002hxf.2	KRT14
16846359	8.19893	8.20339	-1.0031
16846685	2.95298	3.18976	-1.17836
16852871	7.44995	5.43397	4.04456	NM_001143818; NM_002575; ENST00000299502; ENST00000397996; ENST00000404622; ENST00000413956; ENST00000418725; ENST00000443281; ENST00000457692; ENST00000482254; BC012609; J02685; J03603; M18082; OTTHUMT00000134009; OTTHUMT00000156140; OTTHUMT00000258062; OTTHUMT00000258063; OTTHUMT00000258064; OTTHUMT00000268561; OTTHUMT00000268562; uc002ljo.3; uc010xeu.2	SERPINB2; SERPINB10
16853028	2.80586	2.80586	-1	NR_038340; ENST00000563172; ENST00000577634; ENST00000583942; BC071801; uc002llc.2	LOC100505817
16853985	5.21763	5.29287	-1.05353
16855340	4.19038	4.80196	-1.52793	NR_002970; ENST00000384504; uc002lfi.1	SNORA37
16855723	6.26172	5.62677	1.55288	NM_006919; ENST00000283752; ENST00000332821; ENST00000356424; AB046399; AF428135; AF428136; AF428137; AF428138; AF428139; AY190327; AY245781; BC005224; BT006748; EU852041; OTTHUMT00000133791; OTTHUMT00000133792; U19556; uc002ljg.3; uc002lji.3; uc010dqa.3; uc010dqb.3; uc010dqc.2	SERPINB3; SERPINB4
16858120	8.57886	8.51876	1.04254	NR_003688; uc010dwz.1	SNORD105B
16859655	6.66602	6.5937	1.0514	NR_000012; ENST00000384437; ENST00000600238; OTTHUMT00000466687; uc002nhq.1	SNORA68; RPL18A
16863715	6.92143	7.32986	-1.32724	NR_024218; uc010xza.1	SNAR-C4
16863719	6.92143	7.32986	-1.32724	NR_024221; uc010xzb.1	SNAR-C3
16863753	5.03032	6.04541	-2.02103	NM_001313905; NM_001425; XM_011526605; ENST00000270221; ENST00000593437; ENST00000594198; ENST00000596315; ENST00000597057; ENST00000597279; ENST00000597529; ENST00000599255; ENST00000599704; BC009718; BT007124; CR456871; CR541955; OTTHUMT00000465612; OTTHUMT00000465613; OTTHUMT00000465614; OTTHUMT00000465615; OTTHUMT00000465616; OTTHUMT00000465617; OTTHUMT00000465618; OTTHUMT00000465619; OTTHUMT…	EMP3
16866174	7.94347	8.65302	-1.6353	AK131243	UBE2CP5
16867229	3.22213	3.57017	-1.27283	NR_002602; ENST00000384048; uc002lzf.1; ENST00000598436; OTTHUMT00000457827	SNORD37; EEF2
16873645	6.1578	7.83946	-3.20797	NR_024258; uc010xyi.1	SNAR-E
16874508	6.39479	7.64864	-2.38476	NR_024230; NR_024231; uc010yby.1; uc010ybz.1	SNAR-B2; SNAR-B1
16874510	6.39479	7.64864	-2.38476	NR_024230; NR_024231; uc010yby.1; uc010ybz.1	SNAR-B2; SNAR-B1
16874512	4.96512	5.62861	-1.5839	NR_024243; uc010yca.1	SNAR-D
16876431	6.27426	6.79791	-1.43758
16878583	4.32381	4.409	-1.06082	NR_003074; ENST00000585078; uc002rmp.1	SNORD92
16880372	3.93102	3.90034	1.02149
16885189	6.3781	5.63063	1.67885	NR_023343; ENST00000580972; U62822; uc010yzd.1	RNU4ATAC
16889109	4.9688	4.74892	1.16464
16889627	3.436	3.66367	-1.17094	NR_003058; ENST00000391232; uc002uzc.3	SNORD70
16889629	2.05151	2.05151	-1	NR_003694; uc010ftq.1	SNORD11B
16889631	5.00125	4.80767	1.1436	NR_003031; ENST00000459124; uc002uzd.1	SNORD11
16890473	5.87707	5.71557	1.11844
16892523	5.23507	5.08244	1.1116	NR_003006; ENST00000515982; ENST00000625643; uc002vuf.1	SCARNA6
16894557	7.66212	7.97898	-1.24561
16897144	5.00042	4.69687	1.23417
16899476	4.20228	4.47248	-1.20598	NR_024342; uc010ysc.1	SNAR-H
16899560	5.42175	6.0129	-1.50645
16900174	4.99648	5.40783	-1.32993	OTTHUMT00000323476; BC070334	IGKV1-39; IGKC
16900189	7.54588	7.67446	-1.09322
16900293	4.52173	4.52173	-1	NM_001310154; XM_011512256; XM_011515708; XM_011515715; XM_011515724; XM_011515729; XM_011515730; XM_011515732; XM_011515733; XR_923080; XR_923081; XR_927323; XR_927324; XR_927327; XR_927328; XR_927329; XR_927330; AK123626; AK302433; OTTHUMT00000338799; OTTHUMT00000338800; OTTHUMT00000385450; OTTHUMT00000385453; uc002suz.1	ANKRD36C
16905516	4.38656	4.23892	1.10775	NM_152517; ENST00000408939; AK296828; BC033795; OTTHUMT00000334193; uc002uln.3; uc010zfc.1	TTC30B
16907720	2.37224	2.80586	-1.35062
16909411	4.6938	4.72012	-1.01841
16909524	4.75821	4.22927	1.44287	ENST00000365530; uc010fxw.1; NR_004398	SNORD82
16913572	5.41103	5.22899	1.13449	NR_002986; ENST00000362396; AK091209	SNORA60
16914588	2.26249	2.2055	1.0403	XR_920152; XR_920153; XR_920154; XR_920155; XR_936803; XR_936804; XR_936805; XR_936806	LOC105372640
16914743	4.53901	4.53901	-1	NR_003695; uc010gia.1	SNORD12B
16914745	6.04371	6.78133	-1.66743	NR_003030; ENST00000391002; ENST00000623640; uc002xup.1	SNORD12; ZFAS1
16916559	3.51101	3.43211	1.05621	NR_003684; uc010gam.1	SNORD119
16918830	5.46955	5.27337	1.14566
16919223	6.69495	6.70552	-1.00735	NR_002910; BX640887; uc002xik.2	SNORA71B; SNHG17
16919225	8.14235	8.2306	-1.06307	NR_002911; ENST00000364729; uc002xim.1	SNORA71A
16919227	8.15904	8.44906	-1.22265	NR_003017; ENST00000364642; uc002xin.1	SNORA71C
16919229	8.01233	8.35455	-1.26771	NR_003018; uc002xio.1; ENST00000363484	SNORA71D
16920188	4.45165	4.90659	-1.37072
16921456	10.9402	10.8388	1.07281
16922940	5.3651	5.79988	-1.3517
16925589	7.99798	6.88651	2.16066
16927633	4.87496	5.01334	-1.10067	NM_022044; ENST00000248958; ENST00000466935; AB043007; AF277316; AY359118; BC132849; BC132851; CR456570; OTTHUMT00000320197; OTTHUMT00000320198; uc002zvf.3	SDF2L1
16929197	5.9511	6.2144	-1.20022
16935259	3.76475	3.68888	1.05399	NR_000027; ENST00000386747	SNORD83A
16938761	4.23892	4.61749	-1.30005
16938897	1.56653	1.58088	-1.00999
16941689	1.43989	1.43989	-1
16941691	6.35547	6.74281	-1.30798	NR_003057; ENST00000391150; uc003dfh.1	SNORD69
16942367	3.24619	3.71269	-1.38175
16946532	2.82935	5.30929	-5.57874
16947173	5.38173	6.92143	-2.90734	NM_000902; NM_007287; NM_007288; NM_007289; XM_006713646; XM_006713647; XM_011512855; XM_011512856; XM_011512857; XM_011512858; ENST00000360490; ENST00000382989; ENST00000460393; ENST00000462745; ENST00000462837; ENST00000473730; ENST00000477669; ENST00000481828; ENST00000491026; ENST00000491597; ENST00000492661; ENST00000493237; ENST00000493888; ENST00000495577; ENST00000497890; ENST00000615825;…	MME
16948561	4.18525	4.18525	-1
16950343	4.72883	4.54338	1.13718	XR_936579; XR_940570	LOC105376938
16951506	3.81204	3.75159	1.04279
16954608	8.6566	8.6566	-1
16957416	3.49194	3.49194	-1	NR_110017; ENST00000481624; BC033333	LOC101929694
16958972	5.54066	5.50925	1.02201	NR_002992; ENST00000384360; uc003emf.2	SNORA7B
16961947	6.42143	6.56527	-1.10484
16964098	5.98568	6.44791	-1.37766	NR_003004; ENST00000503991; uc003gej.3	SCARNA22
16965035	2.50684	2.50684	-1	NR_046416; ENST00000508843	USP17L9P
16966721	3.81098	4.1749	-1.28692	NR_003016; ENST00000391286; uc003gzq.1	SNORA26
16966932	7.15238	6.87082	1.21551
16967465	1.99522	1.99522	-1	NM_152997; ENST00000317987; AF086120; AF435080; AY190326; AY358958; BC062213; OTTHUMT00000251549; uc003hfd.3	FDCSP
16970016	1.60759	1.60759	-1
16970074	6.84819	7.18851	-1.26604	NR_002963; ENST00000384096; ENST00000602573; uc003ibz.1	SNORA24; SNHG8
16973315	4.23892	4.82003	-1.496
16974115	3.49595	3.14884	1.27201
16974242	5.15776	5.51477	-1.28077
16975343	4.35345	4.3702	-1.01168
16975773	2.59713	2.48386	1.08168
16976012	1.43989	1.87653	-1.35345
16977052	3.32585	3.92116	-1.5108	NM_001565; ENST00000306602; BC010954; OTTHUMT00000362817; uc003hjl.4	CXCL10
16978626	6.65425	2.63865	16.1739
16979330	6.60409	6.57076	1.02337	NR_037596; AK294946	LINC01061
16982145	6.04471	5.47619	1.483
16982342	4.46181	7.06038	-6.05689	NM_001303419; NM_173553; XM_011531737; XM_011531738; XM_011531739; XR_938703; XR_938704; XR_938705; ENST00000326754; ENST00000394461; ENST00000502707; ENST00000503141; ENST00000503475; ENST00000511771; ENST00000512729; AK300428; AY435043; BC111959; BC111961; BC143709; OTTHUMT00000359733; OTTHUMT00000359734; OTTHUMT00000359735; OTTHUMT00000359736; OTTHUMT00000359737; OTTHUMT00000359738; OTTHUMT000…	TRIML2
16983843	4.50129	4.56033	-1.04177	XR_925985; XR_952938; ENST00000505001	LOC646652
16985748	6.67427	6.61888	1.03914	XR_948446; XR_952080; XR_953450	LOC728093; LOC643784; LOC102725182
16989804	4.50695	4.31337	1.1436
16990203	4.16043	4.90451	-1.6749	NR_026705; uc011czx.1	VTRNA1-3
16991470	7.57062	8.24261	-1.59327
16996182	6.29196	6.17455	1.08478
16997399	5.88838	5.71153	1.13042	NR_003014; ENST00000458862; uc003kew.1	SNORA47
16998044	5.14851	5.08244	1.04686	NR_103548; NR_103549; ENST00000511918; ENST00000513492; ENST00000513626; AK091866	LUCAT1
17000520	5.2553	4.31664	1.91675	NR_002913; ENST00000384262; uc003ldg.3	SNORD63
17005072	3.57372	4.35521	-1.7189
17005560	7.35825	6.90547	1.36868	NM_003542; ENST00000377803; OTTHUMT00000040092; uc003ngi.3; BC130558; BC130560	HIST1H4C
17005603	4.27615	4.21537	1.04303	NM_003525; uc003nhk.3; BC101653; BC101655	HIST1H2BI
17005862	3.24737	3.06488	1.13484	NM_003536; ENST00000369163; BC096128; BC096129; BC096130; BC143046; BC148243; BC148250; OTTHUMT00000040151; uc003njm.3	HIST1H3H
17006066	4.76955	4.80125	-1.02222	NR_003049; ENST00000364460; ENST00000578141; ENST00000578860; ENST00000580093; ENST00000580950; ENST00000581263; ENST00000581848; uc003nmq.3; uc011eie.2; uc011euc.2; uc011fsn.2; uc011got.2; uc011hia.2; uc011iep.2	SNORD32B
17008651	4.4248	4.44625	-1.01499
17009563	4.53344	4.84564	-1.2416	NR_029713; uc003paj.1	MIR206
17011005	5.75116	5.76717	-1.01116
17012709	6.31974	6.73746	-1.33582	NR_002435; ENST00000408573; AK096147; uc003qdy.1	SNORD100; SNORA33
17012783	7.4083	7.30243	1.07614
17014206	5.3651	5.3651	-1
17016494	9.73677	9.18421	1.46668	NM_003541; ENST00000611927; BC148271; OTTHUMT00000040156; uc003njr.3	HIST1H4K; HIST1H4J
17016509	4.07743	4.18096	-1.0744	ENST00000479986; OTTHUMT00000331293; NM_003535; uc003nka.3; ENST00000359303; OTTHUMT00000043453	HIST1H3J
17017219	5.1244	4.46213	1.58257	NR_003140; ENST00000364915; ENST00000578360; ENST00000579412; ENST00000580417; ENST00000581427; ENST00000582702; ENST00000583420; ENST00000584949; uc003nty.1; uc011emp.1; uc011fdo.1; uc011gbl.1; uc011gxu.1; uc011hqk.1; uc011inu.1; uc011jjh.1	SNORD117
17023469	3.59195	3.79582	-1.15179
17026087	6.11941	6.13899	-1.01366
17026760	5.2686	4.60633	1.58257
17027281	6.11941	6.13899	-1.01366
17029076	5.2686	4.60633	1.58257
17030127	6.11941	6.13899	-1.01366
17031845	5.2686	4.60633	1.58257
17032817	6.11941	6.13899	-1.01366
17034317	5.2686	4.60633	1.58257
17035002	6.11941	6.13899	-1.01366
17036565	5.2686	4.60633	1.58257
17036580	2.44715	2.1984	1.18817
17037609	6.11941	6.13899	-1.01366
17039358	5.2686	4.60633	1.58257
17041857	5.2686	4.60633	1.58257
17046094	6.64391	7.11284	-1.38409
17046524	5.54066	4.79254	1.67959
17046545	4.84486	4.69146	1.11218
17046586	5.5862	5.35213	1.17614	NR_002961; ENST00000383907; uc003tuj.3	SNORA22
17049794	8.65627	8.84676	-1.14115
17057422	4.63561	4.99326	-1.28133	NR_002952; ENST00000384215; AK096179; uc003tmk.4; uc003tmm.2	SNORA9; SNHG15
17061099	6.33138	5.74174	1.50487	ENST00000488284; OTTHUMT00000351775; uc010lib.1	RASA4B
17063420	6.94503	6.68951	1.19377	NM_080660; XM_006716176; XM_011516688; XM_011516689; XM_011516690; ENST00000275766; BC008842; BC020784; OTTHUMT00000348090; uc003vum.1	ZC3HAV1L
17063832	3.79582	3.62685	1.12426	OTTHUMT00000351239; OTTHUMT00000485122	TRBV6-4
17065933	5.92002	5.92002	-1
17069877	4.1954	4.23902	-1.0307
17070482	8.18377	8.2164	-1.02288
17078558	6.65988	6.6748	-1.01039	NM_018440; XM_011517561; XM_011517562; XM_011517563; XM_011517564; XM_011517565; XM_011517566; XR_928792; ENST00000220597; ENST00000519326; ENST00000522811; ENST00000523463; AF240634; AK289818; BC090931; BC112159; OTTHUMT00000379351; OTTHUMT00000379352; OTTHUMT00000379354; OTTHUMT00000379355; uc003ybz.3	PAG1
17079434	2.80586	3.0748	-1.20492	NR_002581; ENST00000384339; uc003yig.1	SNORA72
17086594	2.44733	1.94176	1.41968
17093373	1.78903	1.43989	1.2738	NR_003685; ENST00000459386; uc010mjz.3	SNORD121A
17093722	10.8792	10.7911	1.06293	NR_003051; ENST00000602361; uc003zxh.2	RMRP
17095828	6.11653	6.58158	-1.38037	NR_003704; ENST00000459229; uc010mqv.3; NR_037424; ENST00000630427	SNORA84; MIR3651
17096326	5.30906	5.27226	1.02584
17096544	1.27934	1.91755	-1.5564
17099678	5.19174	5.02072	1.12585	NR_023344; ENST00000408749; uc010nap.1	RNU6ATAC
17100655	9.55776	9.82264	-1.20153
17104049	5.06817	4.79097	1.21184	NR_002953; ENST00000408789; AK091003; uc004dtp.1	SNORA11; MAGED2
17108745	4.64268	4.78128	-1.10084	ENST00000430536; ENST00000441131; ENST00000464935; ENST00000478825; OTTHUMT00000144306; OTTHUMT00000354624; OTTHUMT00000354625; OTTHUMT00000354626	DHRSX
17110350	4.11501	4.1007	1.00997
17114567	5.75638	5.86332	-1.07694	NR_002735; ENST00000384252; ENST00000565907; OTTHUMT00000420451; uc004fah.1	SNORD61; RBMX
17115792	4.59832	4.51474	1.05964
17117617	7.80642	7.58033	1.16966	XM_011537517; ENST00000493650; AK024478; BC008975; OTTHUMT00000045905	PCID2
17117684	9.52137	10.0201	-1.413	XM_011546005; XM_011546006	NPIPB11
17118064	6.87599	6.78712	1.06354
17118072	6.87599	6.78712	1.06354
17118086	7.09322	7.09322	-1
17118100	6.87599	6.78712	1.06354
17118109	6.87599	6.78712	1.06354
17118113	6.87599	6.78712	1.06354
17118119	6.87599	6.78712	1.06354
17118123	6.87599	6.78712	1.06354
17118130	6.87599	6.78712	1.06354
17118134	6.87599	6.78712	1.06354
17118260	4.6433	4.67173	-1.0199	XR_927614; XR_955792	LOC84214
17118650	5.42142	5.39968	1.01518
17118652	4.68011	4.70545	-1.01772
17118664	7.31181	7.31181	-1
17118670	6.29551	6.29551	-1
17118694	7.98991	8.42314	-1.35026
17118718	7.19851	7.51775	-1.24768
17118720	7.66923	7.88553	-1.16175
17118722	6.05912	6.07785	-1.01306
17118724	6.11935	6.48294	-1.28663
17118726	7.25462	7.36826	-1.08195
17118730	10.0293	10.1227	-1.06687
17118734	3.55014	3.69539	-1.10593
17118778	6.2583	6.2583	-1
17118780	6.2583	6.55047	-1.22448
17118818	8.63814	8.34238	1.22753
17118820	5.56703	6.02224	-1.37099
17118828	5.30555	5.30555	-1
17118830	7.14786	7.9379	-1.72912
17118832	6.7459	7.11767	-1.29394
17118836	6.45117	6.50592	-1.03868
17118838	7.28268	7.35063	-1.04823
17118854	8.01243	7.99869	1.00957
17118860	8.52074	8.09916	1.33939
17118890	7.00605	7.03543	-1.02058
17119056	5.9669	6.03963	-1.05171
17119058	3.63156	3.51118	1.08701
17119068	6.39029	6.55032	-1.11731
17119086	10.1835	10.3831	-1.14839
17119138	6.1578	7.83946	-3.20797
17119142	6.1578	7.83946	-3.20797
17119144	6.97011	7.21476	-1.18481
17119148	6.68484	6.86472	-1.13279
17119216	1.87288	2.28247	-1.32831
17119258	8.67663	9.06218	-1.30636
17119262	6.33116	6.60614	-1.20997
17119264	8.41742	8.52251	-1.07556
17119330	5.82949	5.99941	-1.125
17119442	6.29196	6.17455	1.08478
17119458	9.70591	10.0085	-1.23335
17119480	7.96407	8.21145	-1.18705
17119488	5.27497	5.32966	-1.03864
17119496	7.13382	7.36374	-1.17277
17119498	4.4937	5.60135	-2.15495
17119534	7.13382	7.36374	-1.17277
17119536	4.4937	5.60135	-2.15495
17119596	7.13382	7.36374	-1.17277
17119598	4.4937	5.60135	-2.15495
17119702	4.38417	4.38417	-1
17119704	9.50754	10.0321	-1.43846
17119726	8.55289	8.52832	1.01718
17119728	4.51059	4.47465	1.02523
17119730	5.08438	5.05435	1.02103
17119732	5.91111	5.86596	1.03179
17120106	4.65165	4.65165	-1
17120680	10.2343	10.1413	1.06656
17122488	7.69247	7.91537	-1.16708
17123310	7.11646	4.01083	8.60769
17124138	2.18185	1.75633	1.34306
17125032	3.31922	3.31922	-1
17125034	5.80431	5.80431	-1
17125592	6.51769	7.01991	-1.41639
17125616	1.57469	1.78157	-1.15419
17126080	7.15798	6.39029	1.70255
17126120	7.15798	6.39029	1.70255
17126140	8.02356	7.49184	1.44565
17126262	10.5545	10.4452	1.07866
16657594	5.96244	7.60799	-3.12865	NM_005101; ENST00000379389; ENST00000624652; ENST00000624697; AY168648; BC009507; BT007297; M13755; OTTHUMT00000097989; OTTHUMT00000479384; OTTHUMT00000479385; uc001acj.4	ISG15
16661544	5.47827	5.99685	-1.43254	NM_031459; XR_946773; ENST00000253063; AY123223; BC013304; BC033719; OTTHUMT00000009840; uc001bps.3	SESN2
16662993	8.8897	8.11055	1.71612	NM_012421; XM_011541893; XM_011541894; ENST00000372771; AB209099; BC113666; OTTHUMT00000015767; U22377; uc001cfc.4; uc001cfd.4	RLF
16663075	3.66957	4.69386	-2.03396	NM_022774; XM_005271125; XM_005271126; XM_005271128; XM_011541970; ENST00000296380; ENST00000358527; ENST00000372703; ENST00000415550; ENST00000418186; ENST00000419161; ENST00000420209; ENST00000432259; ENST00000443729; ENST00000471429; AF086542; AK023245; BC021969; OTTHUMT00000019086; OTTHUMT00000019087; OTTHUMT00000019088; OTTHUMT00000019089; OTTHUMT00000019090; OTTHUMT00000019091; OTTHUMT00000…	EXO5
16664218	5.37778	7.29132	-3.76732	NM_005727; XM_011540460; XM_011540461; ENST00000372003; ENST00000464786; ENST00000469330; ENST00000470318; ENST00000472170; ENST00000475163; ENST00000482143; ENST00000482928; ENST00000498443; AF054838; AF065388; AF133425; BC007290; BC013404; OTTHUMT00000020135; OTTHUMT00000020136; OTTHUMT00000020137; OTTHUMT00000020138; OTTHUMT00000020139; OTTHUMT00000020141; OTTHUMT00000020142; OTTHUMT0000002014…	TSPAN1
16664581	3.32174	2.88787	1.35086	NM_001136508; XM_011541282; ENST00000371759; ENST00000467127; ENST00000474016; ENST00000612209; OTTHUMT00000022123; OTTHUMT00000022124; OTTHUMT00000022125; uc001csh.3	C1orf185
16666485	2.96987	6.56141	-12.0549	NM_006820; XM_005270391; XM_005270392; XM_005270393; XM_006710304; XM_011540539; ENST00000370751; ENST00000450498; ENST00000452835; ENST00000459784; ENST00000462041; ENST00000474002; ENST00000476521; ENST00000476876; ENST00000486882; ENST00000494910; AB000115; AK293385; AK303187; AK316232; AL832618; BC015932; OTTHUMT00000026834; OTTHUMT00000026835; OTTHUMT00000026836; OTTHUMT00000026837; OTTHUMT0…	IFI44L
16666509	6.24577	7.38146	-2.19724	NM_006417; XM_005270380; XM_011540516; XM_011540517; XR_246226; XR_426586; XR_946526; ENST00000370747; ENST00000438486; ENST00000446486; ENST00000467790; ENST00000470323; ENST00000472152; ENST00000476911; ENST00000485662; ENST00000495254; AK302527; AK316278; AK316476; BC022870; OTTHUMT00000026825; OTTHUMT00000026826; OTTHUMT00000026827; OTTHUMT00000026828; OTTHUMT00000026829; OTTHUMT00000026830; …	IFI44
16669324	4.53823	4.43516	1.07405	NR_125974; NR_125975; NR_125976; NR_125977; ENST00000413531; ENST00000418015; ENST00000425884; ENST00000440150; ENST00000445565; ENST00000457043; BC063600	LOC101929147
16669630	3.16974	4.20134	-2.04428
16669781	7.37766	6.55661	1.76669	XM_011508693; XM_011508695; XM_011510273; XM_011510274; ENST00000479995; ENST00000579793; AK075065; OTTHUMT00000038544; OTTHUMT00000109207; OTTHUMT00000477869; uc001emo.2	NBPF19; NOTCH2NL; NBPF14
16671137	2.78881	1.44128	2.54475
16671457	7.45327	6.55466	1.86427	NM_000565; NM_001206866; NM_181359; XM_005245139; XM_005245140; XM_006711298; XM_006711299; ENST00000344086; ENST00000368485; ENST00000476006; ENST00000502679; ENST00000507256; ENST00000512471; ENST00000515190; ENST00000622330; AK293013; BC089410; BC132684; BC132686; OTTHUMT00000087911; OTTHUMT00000087912; OTTHUMT00000359899; OTTHUMT00000359900; OTTHUMT00000359901; OTTHUMT00000359902; OTTHUMT0000…	IL6R
16674020	1.53046	1.99565	-1.3805
16676461	6.73085	5.73028	2.0008	NM_002596; NM_212502; NM_212503; XM_011509602; XR_426779; XR_426780; XR_426781; XR_426782; XR_426784; XR_921822; ENST00000360066; ENST00000419301; ENST00000429964; ENST00000443813; ENST00000459862; ENST00000462976; ENST00000468954; ENST00000476153; ENST00000478560; ENST00000484080; ENST00000489617; ENST00000504162; ENST00000504648; ENST00000505932; ENST00000506215; ENST00000506489; ENST0000050678…	CDK18
16676764	8.82698	7.83443	1.98969	NM_000574; NM_001114752; NM_001300902; NM_001300903; NM_001300904; NR_125349; ENST00000314754; ENST00000343420; ENST00000367063; ENST00000367064; ENST00000367067; ENST00000391921; ENST00000465534; ENST00000476590; ENST00000488171; AB240566; AB240567; AB240568; AB240569; AB240570; AK298549; AK300621; AY055758; AY055759; AY055760; BC001288; BT007159; M30142; M31516; OTTHUMT00000088208; OTTHUMT00000…	CD55
16678880	4.38304	2.20869	4.51384	NR_039625; ENST00000585213; uc021pkp.1	MIR4427
16682485	5.13657	4.8716	1.20161	NR_031622; ENST00000408735	MIR1290
16684080	5.98978	9.05462	-8.36774	NM_002038; NM_022872; NM_022873; ENST00000339145; ENST00000361157; ENST00000362020; BC011601; BC015603; BT006850; OTTHUMT00000009780; OTTHUMT00000009781; OTTHUMT00000009782; uc001bon.1; uc001boo.1; uc001bop.1	IFI6
16686060	11.6826	10.5216	2.2361	NM_006516; ENST00000372500; ENST00000415851; ENST00000426263; ENST00000439722; ENST00000460369; ENST00000475162; ENST00000625233; ENST00000628173; ENST00000629908; ENST00000630287; ENST00000630821; AK292791; AK293306; AK296736; BC118590; BC121804; K03195; OTTHUMT00000020358; OTTHUMT00000020359; OTTHUMT00000020360; OTTHUMT00000020362; OTTHUMT00000020686; OTTHUMT00000481667; OTTHUMT00000481670; OTT…	SLC2A1
16686273	2.77416	3.01436	-1.18115	NR_002755	RNU5D-1
16687875	9.78823	8.7104	2.11085	NM_002228; ENST00000371222; BC006175; BC068522; BT019759; CR541724; CR541752; OTTHUMT00000023042; uc001cze.3	JUN
16688330	4.71337	4.05753	1.57553
16688527	3.22545	3.89576	-1.59142	XR_947510; XR_947511; XR_947512; XR_947513; XR_947514; XR_947515; XR_958204; XR_958205; XR_958207; XR_958211; XR_958214; XR_958217	LOC105378798
16689312	5.20785	6.23933	-2.04412	NM_018284; XM_005270741; XM_005270742; XM_005270743; XM_006710574; XM_011541233; XM_011541234; XM_011541235; ENST00000235878; ENST00000370481; ENST00000370482; ENST00000445969; ENST00000461384; ENST00000489444; ENST00000493594; ENST00000564665; ENST00000568006; AK001823; BC140837; JF927951; OTTHUMT00000029292; OTTHUMT00000029293; OTTHUMT00000029295; OTTHUMT00000029296; OTTHUMT00000097592; OTTHUMT…	GBP3
16689332	4.67633	6.11995	-2.72001	NM_002053; XM_006710573; ENST00000370473; ENST00000459831; ENST00000468959; ENST00000469194; ENST00000484970; ENST00000493139; ENST00000495131; AB208912; AK291783; AK298032; AK303893; AY920436; BC002666; BT006847; M55542; OTTHUMT00000029289; OTTHUMT00000029391; OTTHUMT00000029392; OTTHUMT00000097588; OTTHUMT00000097589; OTTHUMT00000097590; OTTHUMT00000097591; uc001dmx.2; ENST00000479889; OTTHUMT0…	GBP1
16689828	4.31975	6.17014	-3.60599	NM_004815; XM_006711048; XM_011542438; XM_011542439; XM_011542440; ENST00000260526; ENST00000370217; ENST00000482481; ENST00000546444; ENST00000552844; AK092668; AL833445; BC022483; BC093741; BC093767; OTTHUMT00000029376; OTTHUMT00000029377; OTTHUMT00000029381; OTTHUMT00000407839; OTTHUMT00000407840; U90920; uc001dqj.4; uc001dqk.3; uc001dql.3; uc009wdq.1	ARHGAP29
16689907	6.14569	7.22447	-2.11224	NM_001286055; NM_001286056; NM_001839; ENST00000370206; ENST00000394202; ENST00000415017; ENST00000461018; ENST00000474409; ENST00000487539; ENST00000545882; AK294141; AK298145; AK316398; BC025372; CR541848; OTTHUMT00000029702; OTTHUMT00000029703; OTTHUMT00000029704; OTTHUMT00000029705; OTTHUMT00000029706; uc001dqz.4; uc010otv.2; uc010otx.2	CNN3
16690170	3.91642	4.0757	-1.11673
16691314	5.27738	6.55473	-2.42392	NM_001308315; NM_001308316; NM_005725; ENST00000369515; ENST00000369516; ENST00000433172; ENST00000491992; AF054839; BC021675; GU971730; OTTHUMT00000032828; OTTHUMT00000032829; OTTHUMT00000032830; OTTHUMT00000097471; uc001eft.3; uc021osc.1	TSPAN2
16692077	4.71494	4.10953	1.52141
16694452	1.50593	3.10256	-3.02436
16694611	5.22445	4.38417	1.79041
16696127	6.93494	5.97769	1.94162
16696361	5.03921	4.85208	1.1385
16696922	2.2654	1.57791	1.61048
16700361	6.59881	6.18149	1.33545
16705011	5.30555	5.94885	-1.5619	NM_012242; ENST00000373970; ENST00000467359; ENST00000476752; ENST00000494277; AF127563; AF177394; AY359005; BC001539; JN966744; OTTHUMT00000048098; OTTHUMT00000048099; OTTHUMT00000048100; OTTHUMT00000048101; uc001jjr.3	DKK1
16706117	6.41116	5.59758	1.75757	NM_001284194; NM_173540; XM_005269588; XM_006717656; XM_011539386; ENST00000372841; ENST00000394790; ENST00000465695; ENST00000489264; AK095482; BC036037; BC100994; BC100995; BC100996; BC100997; OTTHUMT00000048689; OTTHUMT00000048690; OTTHUMT00000048692; uc001juy.1; uc001juz.1; uc001jva.3	FUT11
16706630	7.90498	5.7247	4.53244	NM_001243778; NM_001243779; NM_001243780; NM_001243781; NM_001243782; NM_032333; XM_011540264; XM_011540265; XM_011540266; ENST00000372181; ENST00000372185; ENST00000372187; ENST00000372188; ENST00000606162; ENST00000615554; AK027858; AK225387; AY359059; BC005871; OTTHUMT00000049074; OTTHUMT00000049075; OTTHUMT00000049076; OTTHUMT00000049077; uc001kcc.4; uc001kcd.4; uc001kce.4; uc001kcf.4; uc021p…	FAM213A
16707180	4.75129	5.6525	-1.86764	NM_001547; ENST00000371826; ENST00000611722; AK300431; BC032839; OTTHUMT00000049293; uc009xts.3	IFIT2
16707184	5.5799	7.51691	-3.82911	NM_001031683; NM_001289758; NM_001289759; NM_001549; ENST00000371811; ENST00000371818; AF026939; AF083470; AK290427; AK297137; BC001383; BC004977; BT007284; OTTHUMT00000049294; OTTHUMT00000049295; U52513; uc001kgf.3; uc001kgg.3	IFIT3
16707196	4.08916	6.53732	-5.45721	NM_001270927; NM_001270928; NM_001270929; NM_001270930; NM_001548; ENST00000371804; ENST00000546318; AK092813; BC007091; BT006667; OTTHUMT00000049302	IFIT1
16707202	5.44967	6.65048	-2.29869	NM_012420; ENST00000371795; AK293346; BC025786; CR457031; OTTHUMT00000049303; U34605; uc010qng.1; uc010qnh.2	IFIT5
16709610	4.83534	3.06761	3.40517	NM_001011709; XM_011539275; XM_011539276; XM_011539277; XM_011539278; XM_011539279; XM_011539280; XM_011539281; ENST00000369230; AL833418; BC065752; BC117224; OTTHUMT00000050520; uc001lcl.4	PNLIPRP3
16710126	5.55587	3.96818	3.00567	NM_002775; ENST00000368984; ENST00000420892; AK290089; D87258; OTTHUMT00000050802; OTTHUMT00000128327; uc001lgj.2	HTRA1
16715631	5.19793	3.8267	2.58691
16718077	7.58766	6.35547	2.34924	NM_014631; XM_005270294; XM_005270295; XM_005270297; XM_005270298; XM_006718079; XM_006718080; XM_011540385; XM_011540386; XM_011540387; ENST00000315994; ENST00000355946; ENST00000369774; ENST00000420222; AB007878; AK294736; AK295314; AK295660; AK302015; AK304828; AK315983; AL833070; BX647371; OTTHUMT00000050178; OTTHUMT00000050179; OTTHUMT00000050180; uc001kxj.1; uc009xxn.1; uc010qqr.2; uc010qqs…	SH3PXD2A
16720085	8.76155	9.98046	-2.32771	NM_003641; ENST00000328221; ENST00000399815; ENST00000408968; ENST00000528780; AK290480; BC000897; BT007173; J04164; OTTHUMT00000383593; OTTHUMT00000383595; OTTHUMT00000386371; OTTHUMT00000386372; uc001loy.4	IFITM1; IFITM2
16721280	4.59096	5.67637	-2.12198	NM_001199573; NM_006074; XM_011520089; ENST00000379965; ENST00000414641; ENST00000414897; ENST00000425490; ENST00000429063; ENST00000444844; ENST00000450670; ENST00000454828; ENST00000460454; ENST00000480395; ENST00000493494; AK298715; AK298934; AK301192; AL360134; AL360190; BC022281; BC035582; HQ842635; OTTHUMT00000143387; OTTHUMT00000143388; OTTHUMT00000143389; OTTHUMT00000143390; OTTHUMT000001…	TRIM22; OR52N4
16721905	8.3585	7.0206	2.52783	NM_001124; ENST00000278175; ENST00000524948; ENST00000525063; ENST00000526492; ENST00000528544; ENST00000528655; ENST00000530439; ENST00000534464; BC015961; BT006902; CR541995; D14874; OTTHUMT00000387004; OTTHUMT00000387005; OTTHUMT00000387006; OTTHUMT00000387007; OTTHUMT00000387008; OTTHUMT00000387009; OTTHUMT00000387010; OTTHUMT00000387011; uc001mil.1	ADM
16730157	8.32383	7.11838	2.3061	NM_001098672; ENST00000315765; OTTHUMT00000396103; uc001pep.2	HEPHL1
16730308	4.91356	5.57132	-1.57764	NM_015036; ENST00000278505; AK291673; BC026191; BC071171; OTTHUMT00000396545; uc001pfh.3	ENDOD1
16731654	4.90058	6.01197	-2.16054	NM_001001522; NM_003186; ENST00000278968; ENST00000392951; ENST00000525531; ENST00000529622; ENST00000529792; ENST00000530649; ENST00000532870; ENST00000533863; AB209555; AK223002; BC004927; BC010946; BC065829; BC092415; BC093050; BT019648; BT019649; CR536484; CR541681; D17409; M95787; OTTHUMT00000392856; OTTHUMT00000392858; OTTHUMT00000392859; OTTHUMT00000392861; OTTHUMT00000392862; OTTHUMT00000…	TAGLN
16734524	4.3594	4.53714	-1.13111	NR_002982; ENST00000384281; ENST00000622631; uc001lxd.1	SNORA54
16734762	5.44297	5.88046	-1.35424	NM_003141; XM_006718283; ENST00000254436; ENST00000533692; AY742713; BC010861; M34551; M62800; OTTHUMT00000385840; OTTHUMT00000385842; uc001lyy.1	TRIM21
16736224	6.40478	6.79288	-1.30867	NR_000022; ENST00000606526	SNORD14A
16738544	5.36947	6.3627	-1.99063	NM_004223; NM_198183; ENST00000287156; ENST00000340573; ENST00000526659; ENST00000527022; ENST00000528275; AF031141; AF061736; BC032491; CR457126; OTTHUMT00000392655; OTTHUMT00000392657; OTTHUMT00000392658; OTTHUMT00000392659; OTTHUMT00000392660; uc001nkn.2; uc001nko.2	UBE2L6
16741423	6.84379	6.71334	1.09464
16745992	3.19113	3.45014	-1.19666
16747004	4.88561	5.75177	-1.8228	NM_020375; ENST00000179259; ENST00000537251; ENST00000539671; AY425618; BC012340	TIGAR
16747658	5.73934	6.21707	-1.39255	XR_913817; XR_931602	LOC105369635
16749398	4.768	5.86332	-2.13661	NM_015000; XM_005253342; XM_006719058; XM_006719059; XM_011520613; ENST00000389032; ENST00000407753; ENST00000434385; ENST00000536093; ENST00000539863; ENST00000540996; ENST00000541191; ENST00000543246; ENST00000543992; ENST00000544367; ENST00000544969; ENST00000545470; ENST00000546286; AB023182; AK291055; AK303373; AK304755; AK304862; BC028603; OTTHUMT00000403296; OTTHUMT00000403297; OTTHUMT0000…	STK38L
16751246	0.840081	1.19494	-1.27886
16752242	1.30542	1.51795	-1.15872
16752477	4.86111	5.63469	-1.70951	NM_001035267; NM_021104; ENST00000358888; ENST00000501597; ENST00000546485; ENST00000546591; ENST00000552314; BC017820; OTTHUMT00000407819; OTTHUMT00000407820; OTTHUMT00000407821; OTTHUMT00000407822; OTTHUMT00000407824; uc001sjn.3; uc001sjo.3; D28462	RPL41
16753465	6.90379	7.44433	-1.45452	NM_007235; XM_011537823; XR_944484; ENST00000332707; ENST00000400935; ENST00000538086; ENST00000540203; ENST00000541842; ENST00000542958; AF039022; AK098081; AK292884; BC020569; OTTHUMT00000401122; OTTHUMT00000401124; OTTHUMT00000401125; OTTHUMT00000401126; OTTHUMT00000401127; OTTHUMT00000401128; uc001ssb.3; uc009zqm.2	XPOT
16753533	5.25882	6.60759	-2.54695	NM_178169; NR_040718; XM_006719345; XM_011538195; XM_011538196; ENST00000283172; ENST00000336061; ENST00000540088; ENST00000542104; AY217662; AY217663; BC100949; BC100950; BC100951; BC100952; OTTHUMT00000401160; OTTHUMT00000401161; OTTHUMT00000401162; uc001ssd.3; uc001sse.3; uc009zqn.3	RASSF3
16753543	2.66027	1.52374	2.19852	NR_030347; uc021qzw.1	MIR548C
16754373	6.76711	7.82098	-2.07609	NM_006851; XM_011537775; ENST00000266659; ENST00000456650; ENST00000536703; ENST00000550491; AF400440; AK304847; BC012510; EF667354; OTTHUMT00000405722; OTTHUMT00000405723; OTTHUMT00000405724; OTTHUMT00000405725; U16307; uc001sxs.3; uc009zsb.1	GLIPR1
16757324	5.14805	7.98991	-7.16941	NM_001032409; NM_002534; NM_016816; XM_006719434; XM_011538413; XM_011538414; XR_944557; XR_944558; ENST00000202917; ENST00000445409; ENST00000452357; ENST00000540589; ENST00000549820; ENST00000550689; ENST00000550883; ENST00000551241; ENST00000552526; ENST00000553152; ENST00000553185; AJ629455; AK123528; AK291003; AK300346; AK301498; AY730627; AY730628; BC000562; BC061587; BC071981; BT006785; D0…	OAS1
16757347	5.77187	8.19624	-5.36794	NM_006187; XM_005253889; XM_011538415; ENST00000228928; ENST00000546638; ENST00000546800; ENST00000548514; ENST00000549918; ENST00000551007; AB044545; AF063613; AK000608; AK292949; BC113746; OTTHUMT00000405920; OTTHUMT00000405921; OTTHUMT00000405922; OTTHUMT00000405923; OTTHUMT00000405924; OTTHUMT00000405926; uc001tue.3; uc001tuf.3; uc001tug.3; ENST00000546973; OTTHUMT00000405925	OAS3; OAS2
16757373	5.36204	8.91851	-11.7653	NM_001032731; NM_002535; NM_016817; XM_011538415; ENST00000342315; ENST00000392583; ENST00000449768; ENST00000548941; ENST00000551603; ENST00000552756; ENST00000620097; AK292796; AK292906; BC023637; BC049215; M87284; M87434; uc001tuh.3; uc001tui.1; uc001tuj.3; BC010625; BC053870; BC069052	OAS2
16757969	6.56609	7.7014	-2.19665	NM_001303627; NM_001303628; NM_014730; XM_011539031; XM_011539032; XM_011539033; XM_011539034; ENST00000228506; ENST00000412616; ENST00000535413; ENST00000535656; ENST00000545525; BC000371; BC016297; OTTHUMT00000402781; OTTHUMT00000402850; OTTHUMT00000402851; OTTHUMT00000402852; OTTHUMT00000402854; uc001tyy.1	MLEC
16758549	7.33764	7.88033	-1.45668	NM_001002251; NM_001002252; NM_001278378; NM_001278379; NM_001278380; NM_016638; NM_018694; NR_103512; ENST00000315580; ENST00000357866; ENST00000392433; ENST00000392435; ENST00000412505; ENST00000413381; ENST00000426960; ENST00000439686; ENST00000442210; ENST00000453766; ENST00000454885; ENST00000456762; ENST00000536073; ENST00000536502; ENST00000539576; ENST00000539770; ENST00000540382; ENST000…	ARL6IP4
16758650	6.09915	7.04304	-1.9237	NM_001271866; NM_001271867; NM_001271868; NM_001516; ENST00000228955; ENST00000536375; ENST00000537368; ENST00000537695; ENST00000538533; ENST00000538845; ENST00000539429; ENST00000539994; ENST00000542279; ENST00000543005; ENST00000543154; ENST00000543341; ENST00000543415; ENST00000618160; AK298128; BC047868; BC065250; OTTHUMT00000400635; OTTHUMT00000400636; OTTHUMT00000400637; OTTHUMT00000400638…	GTF2H3
16758697	4.0264	5.4773	-2.73378	NM_012463; XM_005253563; XM_006719317; XM_006719318; XM_011538013; XM_011538014; XM_011538015; XM_011538016; XM_011538017; XM_011538020; XR_429088; ENST00000330342; ENST00000504192; ENST00000534943; ENST00000536426; ENST00000540368; ENST00000543687; ENST00000544833; ENST00000545059; ENST00000613625; AF112972; AK289391; AK298778; BC022300; BC068531; OTTHUMT00000400765; OTTHUMT00000400766; OTTHUMT0…	ATP6V0A2; DNAH10
16759592	6.17058	6.40847	-1.17927	NM_018663; ENST00000317479; ENST00000428960; ENST00000454379; ENST00000539093; ENST00000543589; AF250136; AY044439; BC073997; OTTHUMT00000397553; OTTHUMT00000397554; OTTHUMT00000397555; OTTHUMT00000397556; OTTHUMT00000397557; uc001ukt.3	PXMP2
16761541	1.34942	1.92302	-1.48823	NM_001261399; NM_002723; ENST00000279575; ENST00000445719; ENST00000535904; ENST00000610506; ENST00000619196; ENST00000621732; ENST00000632467; ENST00000634055; BC035362; BC130386; K03207; OTTHUMT00000402308; OTTHUMT00000402309; OTTHUMT00000486028; OTTHUMT00000486029	PRB4
16762154	2.94301	3.12505	-1.13449	NM_005691; NM_020297; XM_005253284; XM_005253286; XM_005253287; XM_005253288; XM_005253289; XM_005253290; XM_006719025; XM_011520545; ENST00000261200; ENST00000261201; ENST00000326684; ENST00000538350; ENST00000544039; ENST00000621589; AK056519; BC033804; BX537513; OTTHUMT00000402228; OTTHUMT00000402229; OTTHUMT00000402230; OTTHUMT00000402231; OTTHUMT00000402232; uc001rfh.3; uc001rfi.1; uc001rfk.…	ABCC9
16762337	4.90057	5.56553	-1.58552	NM_001178091; NM_001178092; NM_001178093; NM_001178094; NM_005504; XM_011520810; ENST00000261192; ENST00000342945; ENST00000538118; ENST00000539282; ENST00000539780; ENST00000543099; ENST00000544418; ENST00000546285; ENST00000612790; AK294879; AK299088; OTTHUMT00000402080; OTTHUMT00000402081; OTTHUMT00000402082; OTTHUMT00000402083; OTTHUMT00000402084; OTTHUMT00000402085; OTTHUMT00000402086; OTTHU…	BCAT1
16762661	7.41743	6.18612	2.34781	NM_002820; NM_198964; NM_198965; NM_198966; XM_011520774; XM_011520775; ENST00000201015; ENST00000395868; ENST00000395872; ENST00000534890; ENST00000535992; ENST00000538310; ENST00000539239; ENST00000542963; ENST00000545234; BC005961; BT007178; CR541882; J03580; J03802; OTTHUMT00000402912; OTTHUMT00000402913; OTTHUMT00000402914; OTTHUMT00000402915; OTTHUMT00000402916; OTTHUMT00000402917; OTTHUMT0…	PTHLH
16763280	7.6629	8.27881	-1.53252	NM_033114; ENST00000266529; ENST00000548022; ENST00000551102; ENST00000552235; ENST00000552673; AB062361; BC022543; OTTHUMT00000403813; OTTHUMT00000403814; OTTHUMT00000403815; OTTHUMT00000403816; OTTHUMT00000403817; uc001rmz.3	ZCRB1
16764791	5.53159	7.7893	-4.78233	NM_001081492; NM_182507; XM_005268676; ENST00000313234; ENST00000394815; ENST00000466011; BC065180; BX537567; OTTHUMT00000316756; OTTHUMT00000316757; OTTHUMT00000316758; uc001rzw.3; uc001rzx.3; uc001rzy.3	KRT80
16764817	4.86585	7.0423	-4.52037	NM_002281; XM_011538334; ENST00000327741; ENST00000615839; BC006452; BC021241; OTTHUMT00000395128; uc001sab.3; uc001sac.3; BC117465; BC117467	KRT81
16766279	4.11179	4.48176	-1.29233	NR_003046; uc001sls.1	SNORD59B
16766653	1.0238	2.18836	-2.24165
16769552	2.95109	3.97777	-2.03734	NR_131986; XR_914453; XR_945294; ENST00000549251	KCCAT198
16770471	4.48823	6.04944	-2.95103
16771417	5.70348	7.00327	-2.46192	NM_001261825; NM_003733; NM_198213; ENST00000257570; ENST00000339275; ENST00000543677; ENST00000620239; BC117408; BC117410; JQ792168; OTTHUMT00000337875; OTTHUMT00000337876; OTTHUMT00000402527	OASL
16771430	5.87634	6.93159	-2.07809	NM_001270485; NM_001270486; NM_006549; NM_153499; NM_153500; NM_172214; NM_172215; NM_172216; NM_172226; XM_005253822; XM_005253823; XM_005253824; XM_011537762; XM_011537763; XM_011537764; XM_011537765; ENST00000324774; ENST00000337174; ENST00000347034; ENST00000392473; ENST00000392474; ENST00000402834; ENST00000404169; ENST00000412367; ENST00000446440; ENST00000535524; ENST00000538733; ENST00000…	CAMKK2
16771570	4.95263	5.99607	-2.06115	NM_019034; ENST00000267205; ENST00000535560; ENST00000537171; ENST00000537265; ENST00000541657; ENST00000545544; ENST00000546227; AF239923; AK289482; BC018208; OTTHUMT00000402165; OTTHUMT00000402166; OTTHUMT00000402167; OTTHUMT00000402168; OTTHUMT00000402169; OTTHUMT00000402170; OTTHUMT00000471561; uc001ubb.3; uc001ubd.4	RHOF
16771652	4.90983	5.9669	-2.08071	NM_022916; ENST00000267199; ENST00000451053; ENST00000536212; ENST00000541169; ENST00000542310; ENST00000542790; ENST00000543633; ENST00000544349; AF439857; BC016617; OTTHUMT00000401607; OTTHUMT00000401608; OTTHUMT00000401609; OTTHUMT00000401610; OTTHUMT00000401612; OTTHUMT00000401613; OTTHUMT00000401614; OTTHUMT00000401615; uc001ucd.3; ENST00000540669; OTTHUMT00000401611	VPS33A
16772942	8.17174	7.11605	2.07871	NM_001190964; NM_001190965; NM_003453; NM_197968; XM_005266517; XM_005266518; XM_005266519; XM_005266520; XM_011535215; XM_011535216; XM_011535217; XM_011535218; XM_011535219; XM_011535220; XM_011535221; XM_011535222; XM_011535223; XM_011535224; XR_941650; XR_941652; ENST00000382870; ENST00000382871; ENST00000382874; ENST00000382881; ENST00000382883; ENST00000468677; ENST00000490152; ENST00000490…	ZMYM2
16773677	2.86822	1.78157	2.12379	NR_103813; ENST00000440633	LINC00545
16774495	2.80295	1.96049	1.79311
16775187	2.77153	1.78157	1.98613
16775583	3.72378	2.63427	2.12801
16777185	11.6958	10.3814	2.48681	NM_004004; XM_011535049; ENST00000382844; ENST00000382848; BC017048; BC071703; BT006732; JQ342677; KF638275; KJ021927; uc001umy.3; M86849	GJB2
16777190	11.6179	9.39742	4.66034	NM_001110219; NM_001110220; NM_001110221; NM_006783; ENST00000241124; ENST00000356192; ENST00000400065; ENST00000400066; AK289592; AY297110; BC038934; uc001umz.4; uc001una.4; uc001unb.4; uc001unc.4; uc001und.4	GJB6
16777274	4.19584	2.80586	2.62074
16777996	6.941	6.30791	1.55089	NR_026928; ENST00000629393; U50531; uc010tea.2	N4BP2L2-IT2
16778559	4.95417	5.9022	-1.92924	NM_001002264; NM_033255; XM_005266596; XM_005266597; XM_006719896; XM_011535311; XM_011535312; XM_011535313; XM_011535314; ENST00000313624; ENST00000313640; ENST00000398762; ENST00000476830; ENST00000535677; ENST00000536042; ENST00000537828; ENST00000540470; ENST00000542706; AF396928; AK292461; BC023660; OTTHUMT00000044711; OTTHUMT00000044712; OTTHUMT00000276154; OTTHUMT00000400320; OTTHUMT000004…	EPSTI1
16779591	2.59377	1.43989	2.22512
16779755	5.481	4.47967	2.00184	ENST00000362511	RNU6-79P
16782687	5.79923	6.87815	-2.11246	NM_006084; ENST00000324076; ENST00000396864; ENST00000557894; ENST00000559229; ENST00000559863; ENST00000560275; ENST00000560311; ENST00000560365; ENST00000560542; ENST00000560852; ENST00000561009; ENST00000561342; ENST00000561412; ENST00000561415; AK295467; BC035716; M87503; OTTHUMT00000071926; OTTHUMT00000071927; OTTHUMT00000416079; OTTHUMT00000416080; OTTHUMT00000416081; OTTHUMT00000416082; OT…	IRF9
16784133	5.87156	5.24707	1.54166
16784484	2.9261	4.19144	-2.40385
16785483	4.73564	6.10053	-2.57557	NM_004480; NM_178155; NM_178156; NR_038167; NR_038170; XM_011536613; XM_011536614; ENST00000342677; ENST00000358307; ENST00000360689; ENST00000394586; ENST00000549235; ENST00000553924; ENST00000554667; ENST00000554765; ENST00000555559; ENST00000556292; ENST00000556518; ENST00000557164; ENST00000557338; ENST00000557536; AB049740; AK292413; AK294242; BC025385; BC093889; BC101816; BC142958; D89289; …	FUT8
16785769	5.12962	6.48711	-2.56239	NM_001193360; NM_001193361; NM_001193362; NM_001193363; NM_018199; NR_034164; NR_034165; XM_005267817; XM_011536908; XM_011536909; ENST00000312994; ENST00000409014; ENST00000409018; ENST00000409242; ENST00000409675; ENST00000409949; ENST00000413191; ENST00000465286; ENST00000487724; ENST00000489133; ENST00000492815; ENST00000494629; AK292563; AK295601; BC001962; uc001xkt.3; uc001xku.3; uc001xkv.3…	EXD2
16785928	4.90254	5.60154	-1.62338
16785948	5.63585	8.20512	-5.93509	XR_110219; XR_172046; XR_245779; XR_253271; XR_915757; XR_915758; XR_915759; XR_944003; XR_944004; XR_944005	LOC100506411
16786243	5.66255	7.03832	-2.59506	NM_024644; XM_011537075; ENST00000304061; AB101204; AK299994; AY390535; BC011350; BC071954; OTTHUMT00000478917; uc001xok.1	C14orf169; ACOT1
16786255	5.63375	7.03205	-2.63591	NM_006821; NR_046028; XM_006720007; ENST00000238651; ENST00000538782; ENST00000613168; ENST00000622407; AY005822; BC006335; DQ082755; L40401; OTTHUMT00000414434; OTTHUMT00000414435; OTTHUMT00000476209	ACOT2
16786326	5.85138	6.606	-1.68719	NM_001242924; NM_001242926; NM_001242927; NM_001242928; NM_021188; NR_040251; ENST00000324593; ENST00000334521; ENST00000398139; ENST00000412490; ENST00000442160; ENST00000540593; ENST00000541357; ENST00000554316; ENST00000554582; ENST00000554797; ENST00000555044; ENST00000555602; ENST00000555620; ENST00000555730; ENST00000556160; ENST00000556179; ENST00000556396; ENST00000556659; ENST00000556797…	ZNF410
16787814	7.22458	8.35528	-2.18966	NM_001130080; NM_001288952; NM_001288954; NM_001288956; NM_001288957; NM_001288958; NM_001288959; NM_001288960; NM_001288995; NM_005532; ENST00000555081; ENST00000555819; ENST00000557700; ENST00000611954; ENST00000612499; ENST00000612813; ENST00000612838; ENST00000613997; ENST00000614204; ENST00000614288; ENST00000614648; ENST00000615978; ENST00000616764; ENST00000618200; ENST00000618321; ENST000…	IFI27
16788056	1.17095	2.27593	-2.15096
16788881	2.92741	1.60759	2.49636
16789149	6.24167	7.08266	-1.79128	NM_006291; XM_006720243; XM_011537112; XM_011537113; XM_011537114; XM_011537115; ENST00000333007; ENST00000558056; ENST00000559195; ENST00000559255; ENST00000559406; ENST00000560428; ENST00000560562; ENST00000560670; ENST00000560869; ENST00000561156; ENST00000561217; AK302929; AK303781; AK316496; BC017818; BC128449; M92357; OTTHUMT00000415672; OTTHUMT00000415673; OTTHUMT00000415674; OTTHUMT000004…	TNFAIP2
16791805	0.930774	1.7605	-1.77735
16794256	5.79567	6.91576	-2.17361	NM_004450; ENST00000216520; ENST00000555373; ENST00000557016; ENST00000557697; BC014301; BC071709; BT006877; CR450298; CR542178; D85758; OTTHUMT00000412990; OTTHUMT00000412991; OTTHUMT00000412992; OTTHUMT00000412993; U66871; uc001xlc.2	ERH
16794297	7.4854	8.30019	-1.75905	NM_001202547; NM_001202548; NM_001202549; NM_001204090; NM_016468; NM_018373; ENST00000256366; ENST00000389912; ENST00000554216; ENST00000554366; ENST00000555276; ENST00000555601; ENST00000557612; ENST00000617124; ENST00000617196; ENST00000618385; ENST00000621525; AF226729; AK290743; AY534623; BC001702; BC007704; CR457199; FJ460510; FJ460511; OTTHUMT00000412470; OTTHUMT00000412471; OTTHUMT0000041…	SYNJ2BP-COX16; COX16; SYNJ2BP
16794551	6.33774	7.87444	-2.90129	NM_006029; ENST00000316836; AF320308; AK290980; BC039577; CR457112; OTTHUMT00000402774; uc001xor.1	PNMA1
16795368	7.19189	5.71659	2.78043	NM_001256430; NM_033104; XM_006720279; XM_011537240; XM_011537241; XM_011537242; XM_011537243; ENST00000267540; ENST00000553821; ENST00000554710; ENST00000555226; ENST00000555284; ENST00000555447; ENST00000556280; ENST00000557055; ENST00000614646; AF255309; AF380833; AF449430; BC069359; BC069389; BC069502; BC117493; BC117495; OTTHUMT00000413314; OTTHUMT00000413315; OTTHUMT00000413316; OTTHUMT0000…	STON2
16796694	5.18933	6.10184	-1.88232	NM_004184; NM_173701; NM_213645; NM_213646; XM_005268044; XM_006720249; XM_011537133; XM_011537134; XM_011537135; XM_011537136; XM_011537137; ENST00000344102; ENST00000355338; ENST00000358655; ENST00000392882; ENST00000553395; ENST00000553413; ENST00000553524; ENST00000553545; ENST00000553581; ENST00000553769; ENST00000553808; ENST00000553934; ENST00000554084; ENST00000554331; ENST00000554509; EN…	WARS
16798190	4.51612	4.90119	-1.30592	NR_003330; ENST00000384445; uc001yxz.3	SNORD116-15
16799739	4.91481	5.24553	-1.25764	NM_001142776; NM_024111; ENST00000444189; ENST00000446533; ENST00000487220; ENST00000617768; ENST00000617961; AY702027; BC001683; BC001847; BC019625; OTTHUMT00000252526; OTTHUMT00000347784; OTTHUMT00000418862; OTTHUMT00000475891; uc001znh.2; uc010uct.1	CHAC1
16800156	4.96596	5.7915	-1.7722	NM_024956; XM_005254682; XM_005254683; XM_005254684; XM_011522071; XM_011522072; XM_011522073; XM_011522074; ENST00000260403; ENST00000563859; ENST00000564494; ENST00000564698; ENST00000565291; ENST00000566122; ENST00000566308; ENST00000567441; ENST00000568182; ENST00000568197; ENST00000569369; ENST00000569535; ENST00000569897; ENST00000569926; ENST00000570109; BC009981; OTTHUMT00000432224; OTTHU…	TMEM62
16801196	6.59328	5.88789	1.63058
16801527	5.27367	4.31337	1.94571
16803217	6.4602	6.25936	1.14936
16806435	3.75847	2.05151	3.26472	NR_047567; ENST00000569815; AK302238	GOLGA6L7P
16809913	5.96316	5.03804	1.89883
16810037	2.41615	2.10597	1.23986
16815310	8.07054	8.65393	-1.49836	NM_016639; ENST00000326577; ENST00000341627; ENST00000571351; ENST00000573001; ENST00000574699; ENST00000575124; ENST00000575836; AB035480; AB035481; AF191148; BC002718; uc002csv.4; uc002csw.4	TNFRSF12A
16816010	7.64585	7.2896	1.28009	NR_132983; NR_132984; XR_243360; XR_253505; XR_429668; XR_429669; XR_433215; XR_433216; XR_916914; XR_916915; XR_933102; XR_933104	MIR193BHG
16816016	6.45523	5.89564	1.47385	NR_030177; ENST00000384907; uc021tdg.1	MIR193B
16818703	5.76946	4.98451	1.72303
16820437	3.79582	3.05668	1.66919
16820528	7.92784	6.84841	2.11321	NM_001199280; NM_005329; NM_138612; XM_005255921; XM_011523061; ENST00000219322; ENST00000306560; ENST00000566118; ENST00000569188; AF232772; AF234839; AK291400; BC021853; FJ648810; OTTHUMT00000268898; OTTHUMT00000268899; OTTHUMT00000433333; OTTHUMT00000433335; uc002ewk.3; uc002ewl.3; uc010cfh.3; uc010vlk.1	HAS3
16821367	6.41015	6.73536	-1.25286	NM_002153; XR_243405; ENST00000199936; ENST00000563491; ENST00000566213; ENST00000566838; ENST00000568090; ENST00000569351; BC009581; BC059170; L11708; OTTHUMT00000269057; OTTHUMT00000432558; OTTHUMT00000432559; OTTHUMT00000432560; OTTHUMT00000432561; OTTHUMT00000432562; uc002fgv.3	HSD17B2
16822892	4.50894	5.12454	-1.5322	NR_002326; ENST00000384674; ENST00000527109; ENST00000527826; ENST00000527871; ENST00000533872; BC063011; OTTHUMT00000387766; OTTHUMT00000387767; OTTHUMT00000387768; OTTHUMT00000387777; uc002cnm.2; uc002cnq.2	SNORA64; RPS2
16823083	4.94792	5.50898	-1.47535	NM_001042371; XM_005255263; XR_243274; XR_243275; ENST00000333503; ENST00000562001; AK026146; OTTHUMT00000435095; OTTHUMT00000435097; uc002cpk.1	PGP; BRICD5
16825855	4.29052	5.0628	-1.70797	NM_138447; NR_073480; NR_073481; NR_073482; NR_104166; ENST00000287461; ENST00000563304; ENST00000564262; ENST00000565440; ENST00000565710; ENST00000566673; ENST00000611647; AB065282; BC014000; OTTHUMT00000255552; OTTHUMT00000434415; OTTHUMT00000434416; OTTHUMT00000434417; OTTHUMT00000434418; OTTHUMT00000434419	ZNF689
16826271	2.67785	3.72715	-2.06953
16826767	6.30485	7.04002	-1.66459	NM_001308347; NM_001308358; NM_020313; XM_005256063; ENST00000394391; ENST00000563341; ENST00000563561; ENST00000564885; ENST00000565368; ENST00000565786; ENST00000565961; ENST00000566284; ENST00000567518; ENST00000567751; ENST00000568940; ENST00000569246; ENST00000569370; ENST00000569979; ENST00000570000; AF248964; AK292281; AK295024; BC002568; BC024196; BC067303; BC071740; OTTHUMT00000257332; O…	CIAPIN1
16826968	7.34597	7.63959	-1.22571	NR_002980; ENST00000629536	SNORA50A
16827764	7.71173	8.48737	-1.71195	NM_001605; XR_933220; ENST00000261772; ENST00000564359; ENST00000565361; ENST00000566969; ENST00000567490; ENST00000569790; ENST00000569825; AK222824; AK299098; BC011451; D32050; OTTHUMT00000435021; OTTHUMT00000435022; OTTHUMT00000435023; OTTHUMT00000435024; OTTHUMT00000435025; OTTHUMT00000435026; OTTHUMT00000435027; uc002eyn.1; uc010vlu.1	AARS
16828577	8.894	5.33576	11.7798	NM_001031804; NM_005360; XM_011523084; ENST00000326043; ENST00000393350; ENST00000569649; AF055376; AF055377; AF447709; BC081542; OTTHUMT00000269042; OTTHUMT00000317037; OTTHUMT00000434545; uc002ffm.3; uc002ffn.3	MAF
16830146	5.63915	5.92662	-1.2205	NM_001258217; NM_001258218; NM_001258219; NM_001258220; NM_024039; XM_005256797; XM_005256798; ENST00000381165; ENST00000573759; ENST00000574186; ENST00000576570; ENST00000576988; ENST00000611091; AK289939; CR533460; OTTHUMT00000219827; OTTHUMT00000439506; OTTHUMT00000439507; OTTHUMT00000439508; OTTHUMT00000439509; BC000229	MIS12
16830202	5.9535	7.18743	-2.35207	NM_017523; NM_199139; NR_046396; NR_046397; NR_046398; XM_005256706; XM_005256708; XM_011523945; XM_011523946; XM_011523947; XM_011523948; XM_011523949; XR_934053; XR_934054; XR_934055; XR_934057; ENST00000346752; ENST00000361842; ENST00000571135; ENST00000571217; ENST00000571673; ENST00000572107; ENST00000572495; ENST00000572546; ENST00000573518; ENST00000573760; ENST00000574394; ENST00000574907…	XAF1
16831596	3.12507	1.39123	3.32613
16832319	9.31556	8.96944	1.27114	NM_015626; NM_134265; XM_005257963; XM_011524605; ENST00000262394; ENST00000348811; ENST00000427287; ENST00000467843; ENST00000487603; ENST00000578312; ENST00000579733; ENST00000581089; ENST00000581185; ENST00000581440; ENST00000582208; ENST00000583096; ENST00000583193; ENST00000583742; ENST00000583786; ENST00000584114; ENST00000584354; AF069313; AF072880; AF106683; AF106684; AF112205; AF147442; …	WSB1
16833327	7.93632	9.52412	-3.00592	NM_144975; XM_005257934; ENST00000299977; ENST00000542451; ENST00000592325; AK303299; AK303632; AL832814; BC021238; BC125200; BC125201; OTTHUMT00000448649; OTTHUMT00000448650; OTTHUMT00000448651; uc002hje.3; uc002hjf.4; uc010wcg.2	SLFN5
16834056	5.06525	5.91205	-1.79851	NM_001254; XM_011525541; XM_011525542; ENST00000209728; ENST00000473555; ENST00000577249; ENST00000580824; ENST00000582402; AF022109; BC025232; OTTHUMT00000257129; OTTHUMT00000257130; OTTHUMT00000447439; OTTHUMT00000447440; OTTHUMT00000447441; U77949; uc002huj.1	CDC6
16837689	6.44354	6.74379	-1.23136	NM_001303265; NM_001545; ENST00000301585; ENST00000580800; ENST00000583772; ENST00000584208; BC015335; BT007111; OTTHUMT00000445314; OTTHUMT00000445315; OTTHUMT00000445316; OTTHUMT00000448375; uc002jmm.3	ICT1
16837938	10.4049	9.84383	1.47538	NM_000213; NM_001005619; NM_001005731; XM_005257309; XM_005257311; XM_005257312; XM_006721866; XM_006721867; XM_006721868; XM_006721870; XM_011524751; XM_011524752; ENST00000200181; ENST00000449880; ENST00000450894; ENST00000578318; ENST00000579662; ENST00000580542; ENST00000582629; ENST00000583327; ENST00000584025; ENST00000584374; ENST00000584558; ENST00000584939; AF011375; AK304792; BC118916; …	ITGB4
16839524	4.54994	5.38128	-1.77934	NR_028502; NR_028503; NR_028504; NR_028505; NR_029494; ENST00000334146; ENST00000570416; ENST00000571091; ENST00000571595; ENST00000573075; ENST00000573127; ENST00000574016; ENST00000574306; ENST00000575626; ENST00000576489; ENST00000576749; ENST00000577164; ENST00000608198; ENST00000608245; ENST00000608913; ENST00000609398; ENST00000609442; ENST00000609990; ENST00000610106; ENST00000631506; ENST…	MIR22HG; MIR22
16840599	5.01809	6.01231	-1.992	NM_001185022; NM_001185023; NM_001307; ENST00000360325; ENST00000397317; ENST00000538261; ENST00000571881; ENST00000571932; ENST00000573745; ENST00000574070; ENST00000575313; AF093823; AK225418; BC001055; BC071844; OTTHUMT00000440204; OTTHUMT00000440206; OTTHUMT00000440210; OTTHUMT00000440211; OTTHUMT00000440212; OTTHUMT00000440213; OTTHUMT00000440214; uc002gfm.4; uc002gfn.4; uc010cmc.3; BT006829	CLDN7
16842143	3.1852	3.79582	-1.52692	NR_026809; OTTHUMT00000446827; uc002gtz.2	FAM106A
16843511	5.51965	7.84833	-5.02346	NM_001278736; NM_002985; ENST00000603197; ENST00000605140; ENST00000605509; ENST00000613606; ENST00000618639; ENST00000632752; AF043341; BC008600; DQ230537; M21121; OTTHUMT00000477089; OTTHUMT00000477090; OTTHUMT00000477091; OTTHUMT00000487049; OTTHUMT00000487050; OTTHUMT00000487051; uc002hkf.3; AF266753	CCL5
16844294	7.9886	7.34213	1.56533	NM_021724; ENST00000246672; AK300155; BC047875; BC056148; HQ692861; M24898; OTTHUMT00000257135	NR1D1
16844356	8.74995	8.06804	1.60425	NM_032865; XM_005257744; ENST00000254051; ENST00000394072; ENST00000497303; ENST00000582747; AF417488; BC013373; BC018706; OTTHUMT00000257154; OTTHUMT00000257155; OTTHUMT00000257156; OTTHUMT00000447523; uc002huu.4; uc010cxb.3	TNS4
16844477	6.13774	3.81943	4.98748	NM_000421; XM_005257343; ENST00000269576; BC034697; M19156; OTTHUMT00000257875; uc002hvi.3; J04029	KRT10
16846193	2.84576	1.80625	2.05553
16846532	6.22011	3.7362	5.59408	NM_005220; XM_011524458; ENST00000434704; ENST00000512495; BC012361; BC028970; OTTHUMT00000366307; OTTHUMT00000366308; uc002ipy.3	DLX3
16847205	5.1843	4.39191	1.73194
16847996	9.40354	8.94073	1.37823	NM_014877; XM_005257888; XM_005257889; XM_005257890; XM_006722214; XM_006722215; XM_006722216; XM_011525544; XM_011525545; XR_934629; ENST00000358691; ENST00000417253; ENST00000578783; ENST00000578938; ENST00000579861; ENST00000579953; ENST00000580168; ENST00000580662; ENST00000580963; ENST00000581159; ENST00000584641; BC056895; BC094881; BC130582; BC144083; OTTHUMT00000447068; OTTHUMT00000447069…	HELZ
16848784	4.38417	5.37506	-1.98741	NM_001242498; NM_001242500; NM_001242501; NM_020679; XM_005257530; XM_005257531; XM_005257532; XM_005257533; XM_006721985; XM_006721986; XM_011525051; XM_011525052; XM_011525053; XM_011525054; XM_011525055; XM_011525056; XM_011525057; ENST00000245551; ENST00000325102; ENST00000577240; ENST00000577542; ENST00000578305; ENST00000579119; ENST00000579194; ENST00000579297; ENST00000579612; ENST0000058…	MIF4GD
16850344	9.14349	8.54131	1.518	NR_036199; NR_036271; XM_006725277; XM_006725278; XM_011546359; XM_011546360; XM_011546361; XM_011546362; XR_951534; XR_951535; ENST00000613787; ENST00000628145; ENST00000628743; ENST00000629153; ENST00000629244; ENST00000630038; OTTHUMT00000484678; OTTHUMT00000484680; OTTHUMT00000484790; OTTHUMT00000484794; OTTHUMT00000484798; OTTHUMT00000484799; uc010wvz.2; uc010wwa.2; uc010wwb.1; uc021tym.1; u…	MIR4315-1; MIR4315-2; PLEKHM1
16851026	8.67905	6.74844	3.81216	NM_014214; XM_011525659; XM_011525660; XM_011525661; ENST00000269159; ENST00000383376; ENST00000586230; ENST00000588167; ENST00000588752; ENST00000588863; ENST00000588927; ENST00000589238; ENST00000589374; ENST00000590107; ENST00000590138; ENST00000625802; AF014398; AF200432; BC017176; BC031560; BT007061; OTTHUMT00000254601; OTTHUMT00000452482; OTTHUMT00000452483; OTTHUMT00000452484; OTTHUMT00000…	IMPA2
16851586	4.88826	6.25776	-2.58382	NM_001308231; NM_012189; NM_138643; NM_138644; NM_153768; NM_153769; NM_153770; XM_005258245; XM_005258247; XM_011525922; ENST00000327201; ENST00000399481; ENST00000399496; ENST00000399499; ENST00000415309; ENST00000463087; ENST00000486759; ENST00000577705; ENST00000579102; ENST00000579956; ENST00000581397; ENST00000581872; ENST00000582229; ENST00000584752; ENST00000585037; ENST00000621648; ENST0…	CABYR
16851708	4.56254	3.0249	2.9032	NM_001942; ENST00000257192; ENST00000462981; AF088042; AF097935; AK302888; OTTHUMT00000254947; OTTHUMT00000258899; uc002kwp.3; uc010xbp.2	DSG1
16852008	4.79878	6.12684	-2.51065	NM_017947; ENST00000261326; ENST00000588132; BC012079; OTTHUMT00000255801; OTTHUMT00000444104; uc002kzq.4	MOCOS
16853795	4.62333	3.12505	2.82507
16854486	9.42287	8.59994	1.76899	NM_004949; NM_024422; XM_005258206; ENST00000251081; ENST00000280904; AK290313; AK297029; BC063291; EF017811; EF017812; OTTHUMT00000254943; OTTHUMT00000254944; uc002kwk.4; uc002kwl.4; uc010xbo.1	DSC2
16854594	6.14033	5.29333	1.79875	NM_001242409; NM_022751; XM_011526139; XM_011526140; ENST00000269209; ENST00000399218; ENST00000578619; AF086529; AK297430; BC121067; BC121068; OTTHUMT00000255364; OTTHUMT00000255365; OTTHUMT00000447904	GAREM1
16855475	3.79287	3.64555	1.10751
16855710	3.56188	4.74855	-2.27627	NM_002974; NM_175041; XM_011526138; ENST00000341074; ENST00000356424; ENST00000413673; ENST00000436264; ENST00000498496; AB046400; AF428135; AF428136; AF428137; AF428138; AF428139; AF461147; AK292212; AY245780; AY245782; BC017401; OTTHUMT00000133794; OTTHUMT00000133795; OTTHUMT00000133796; OTTHUMT00000133797; U19557; uc002lje.3; uc002ljf.3; uc002ljg.3; AF461146	SERPINB4; SERPINB3
16858991	4.37882	5.70049	-2.49955	NM_002741; NM_213560; XM_011528128; XM_011528129; ENST00000242783; ENST00000342216; ENST00000585619; ENST00000585839; ENST00000586039; ENST00000586237; ENST00000586557; ENST00000586900; ENST00000587429; ENST00000588200; ENST00000590097; ENST00000591461; AK292130; BC040061; BC094766; D26181; OTTHUMT00000095510; OTTHUMT00000095511; OTTHUMT00000460025; OTTHUMT00000460026; OTTHUMT00000460027; OTTHUMT…	PKN1
16859205	9.63113	10.9803	-2.54768	NR_015379; ENST00000397381; ENST00000589333; ENST00000600160; AK024303; DQ249310	UCA1
16859795	5.02058	6.2583	-2.35825	NM_004864; ENST00000252809; ENST00000595973; ENST00000597765; AB000584; AF003934; AF019770; AK291530; BC000529; BC008962; BT019465; OTTHUMT00000466339; OTTHUMT00000466340; OTTHUMT00000471888; U88323; uc002niv.2	GDF15
16860252	5.38878	3.85723	2.89097
16861047	6.05774	6.67075	-1.52944	NM_001242597; NM_001242598; NM_032635; ENST00000222284; ENST00000392204; ENST00000392205; ENST00000477168; ENST00000593027; ENST00000595180; ENST00000595467; ENST00000596232; ENST00000599895; BC001118; OTTHUMT00000109466; OTTHUMT00000109467; OTTHUMT00000109468; OTTHUMT00000109469; OTTHUMT00000460431; OTTHUMT00000461451; OTTHUMT00000461452; OTTHUMT00000461453; OTTHUMT00000461454; uc002oai.2; uc002…	TMEM147
16863566	5.36004	4.09967	2.39558	NR_036158; uc021uwk.1	MIR3190
16863705	6.15885	6.68766	-1.44275	NR_024217; NR_024219; NR_024220; uc010xyx.1; uc010xyz.1; uc010xzc.1	SNAR-C2; SNAR-C5; SNAR-C1
16863711	6.15885	6.68766	-1.44275	NR_024217; NR_024219; NR_024220; uc010xyx.1; uc010xyz.1; uc010xzc.1	SNAR-C2; SNAR-C5; SNAR-C1
16863721	6.15885	6.68766	-1.44275	NR_024217; NR_024219; NR_024220; uc010xyx.1; uc010xyz.1; uc010xzc.1	SNAR-C2; SNAR-C5; SNAR-C1
16865028	3.61569	2.53144	2.12028	NR_030186; uc021uzp.1	MIR520F
16865048	2.90575	2.52101	1.30562	NR_030195; ENST00000384989; uc021uzy.1	MIR520B
16865054	3.16098	3.32621	-1.12135	NR_030198; ENST00000385005; uc021vab.1	MIR520C
16869939	6.57134	7.80229	-2.34721	ENST00000587970	LOC105372290
16870931	5.23536	4.51774	1.64446	NR_103741; NR_103742; AK056739; AK056856	IPO5P1
16876764	3.43329	6.13204	-6.49241	NM_080657; XM_011510414; XM_011510415; ENST00000382040; ENST00000442639; ENST00000474872; ENST00000477834; ENST00000489749; AF442151; AK300085; BC017969; OTTHUMT00000206724; OTTHUMT00000323412; OTTHUMT00000323502; OTTHUMT00000323503; OTTHUMT00000323696; uc002qyp.1	RSAD2
16877847	4.02276	3.29273	1.65867
16878947	6.18991	4.74181	2.7285	NM_000627; NM_001166264; NM_001166265; NM_001166266; NM_206943; XM_005264317; XM_005264318; XM_011532853; XM_011532854; XM_011532855; XM_011532856; XM_011532857; XM_011532858; XM_011532859; XM_011532860; XM_011532861; XM_011532862; ENST00000402934; ENST00000404525; ENST00000404816; ENST00000407925; ENST00000413303; ENST00000415140; ENST00000418533; ENST00000422669; ENST00000432635; ENST0000048974…	LTBP1
16880168	5.34914	5.16518	1.136	NR_002229; uc010yot.1	RPL23AP32
16882578	5.27319	4.74855	1.43857	ENST00000465361; AK124365; OTTHUMT00000330529; uc002srs.4	PLGLB2; RMND5A
16883498	5.12754	3.79582	2.51702	NM_002518; XM_005263953; XM_005263954; XM_005263957; XM_005263959; XM_005263960; XM_005263961; XM_011511242; XM_011511243; XR_922928; ENST00000335681; ENST00000427413; ENST00000433408; ENST00000448812; ENST00000450763; ENST00000451740; ENST00000471974; ENST00000474550; ENST00000486017; ENST00000490052; ENST00000492373; ENST00000495559; AK026791; AK128586; AK294733; BC051351; BC072383; BX640699; O…	NPAS2
16884918	8.34821	7.42795	1.89245	NM_016133; XM_005263690; XM_011511292; ENST00000245787; ENST00000411929; ENST00000467223; ENST00000471186; ENST00000479999; ENST00000485520; ENST00000488995; ENST00000614681; AF125392; AF527632; AK291433; AK298599; BC022475; BX647805; OTTHUMT00000129624; OTTHUMT00000129625; OTTHUMT00000129626; OTTHUMT00000129627; OTTHUMT00000129628; OTTHUMT00000129629; OTTHUMT00000334509; uc002tlk.3; uc002tll.3; …	INSIG2
16888956	6.78495	5.98978	1.73528
16891176	6.51034	5.87353	1.55489	NM_001042410; NM_001282792; NM_018089; XM_005246663; XM_011511392; XR_427096; XR_427097; XR_922952; XR_922953; ENST00000323348; ENST00000409849; ENST00000410034; ENST00000416565; ENST00000435521; ENST00000436226; ENST00000447157; ENST00000453432; ENST00000460966; ENST00000461731; ENST00000463792; ENST00000464763; ENST00000465550; ENST00000467884; ENST00000468387; ENST00000474225; ENST00000475202;…	ANKZF1
16891833	1.00682	1.1917	-1.13672
16892420	1.96049	1.0238	1.91413
16897026	7.70093	6.84819	1.80593	NM_006887; ENST00000282388; ENST00000620081; OTTHUMT00000250513; uc002rsv.4; BC005010	ZFP36L2
16897797	6.05267	7.18301	-2.1891	NM_033109; XM_005264629; XM_011533142; ENST00000260604; ENST00000415374; ENST00000415489; ENST00000429805; ENST00000447944; ENST00000481066; ENST00000625249; AY027528; BC053660; OTTHUMT00000251481; OTTHUMT00000325325; OTTHUMT00000325327; OTTHUMT00000325330; OTTHUMT00000326484; OTTHUMT00000326485	PNPT1
16899758	9.98425	10.1113	-1.09203
16900022	6.05152	6.55789	-1.42047	NM_001304526; NM_016618; ENST00000347055; BC015927; BC107580; EF413023; OTTHUMT00000252664; uc002sso.1; uc002ssp.1	KRCC1
16902120	2.48394	1.23533	2.37613
16904152	7.28408	6.08211	2.30054	NM_001007267; NM_001195641; NM_007366; XM_005246392; XM_005246393; XM_005246395; XM_006712369; XM_011510820; XM_011510821; XR_922892; ENST00000283243; ENST00000392771; ENST00000460710; BC140823; BC144631; U17033; U17034; uc002ube.2; uc002ubf.3; uc010zcp.2	PLA2R1
16904365	5.98978	7.17811	-2.27888	NM_022168; XM_011511628; XM_011511629; ENST00000263642; ENST00000421365; ENST00000464129; AF095844; AK056293; AK292941; AY017378; BC046208; BC111750; OTTHUMT00000255078; OTTHUMT00000332983; OTTHUMT00000332984	IFIH1
16906534	6.99824	8.71393	-3.28456	NM_007315; NM_139266; XM_006712718; ENST00000361099; ENST00000392322; ENST00000392323; ENST00000409465; ENST00000415035; ENST00000423282; ENST00000424722; ENST00000432058; ENST00000452281; ENST00000454414; ENST00000464072; ENST00000540176; AK096686; AK292604; BC002704; BC141921; BT007241; GU211347; GU211348; M97935; OTTHUMT00000255997; OTTHUMT00000257868; OTTHUMT00000257869; OTTHUMT00000257870; O…	STAT1
16908251	6.54262	4.51612	4.07415	NM_001308022; NM_001308023; NM_022648; XM_011511711; XM_011511712; XM_011511713; XM_011511714; XM_011511715; XM_011511716; XM_011511717; XM_011511718; XM_011511721; XM_011511722; XM_011511723; XM_011511724; XM_011511725; XM_011511726; XM_011511727; XM_011511728; XR_923002; ENST00000171887; ENST00000310858; ENST00000413280; ENST00000413554; ENST00000419504; ENST00000423413; ENST00000430930; ENST00…	TNS1
16909413	5.62969	6.91723	-2.44111	NM_001185015; NM_004509; NM_004510; NM_080424; XM_005246525; XM_006712487; XM_006712489; XM_011511088; XM_011511089; XM_011511090; XM_011511091; XM_011511092; ENST00000258381; ENST00000258382; ENST00000358662; ENST00000392048; ENST00000409815; ENST00000416610; ENST00000462232; ENST00000463022; ENST00000477068; ENST00000480916; ENST00000483067; ENST00000486146; ENST00000489597; ENST00000490880; EN…	SP110
16910609	6.07211	6.45201	-1.30125	NM_001301188; NM_001301190; NM_001301193; NM_001301196; NM_001301201; NM_021158; ENST00000217233; ENST00000422053; ENST00000449710; ENST00000615226; AF250311; AK297546; AY247738; BC019363; BC027484; CR457366; OTTHUMT00000077441; OTTHUMT00000319372; OTTHUMT00000319373; OTTHUMT00000473302; uc002wdm.3; uc002wdn.3	TRIB3
16911261	9.12465	6.85969	4.80642	NM_001200; XM_011529323; ENST00000378827; KC294426; KF250425; OTTHUMT00000077918; uc002wmu.1	BMP2
16913303	4.40299	3.52738	1.83478
16913341	9.39131	10.4593	-2.09647	NM_006097; NM_181526; ENST00000279022; ENST00000346786; AF176042; AF176043; BC002648; CR456843; D82057; OTTHUMT00000079015; OTTHUMT00000079016; J02854	MYL9
16914070	4.27217	5.37715	-2.15096	NM_001281444; NM_001281445; NM_007066; NM_181804; NM_181805; ENST00000349959; ENST00000372886; ENST00000372887; ENST00000372889; ENST00000372891; ENST00000372892; ENST00000372894; ENST00000477390; AB019517; AF115966; AF182032; BC104256; BC104257; OTTHUMT00000080411; OTTHUMT00000080412; OTTHUMT00000127801; OTTHUMT00000127802; OTTHUMT00000127803; OTTHUMT00000127804; OTTHUMT00000127805; OTTHUMT00000…	PKIG
16914741	5.78397	6.97877	-2.28913	NR_002433; uc010ghz.3	SNORD12C
16918939	7.72032	9.12469	-2.64702
16919022	7.23727	8.75922	-2.87179	NM_015474; XM_005260384; XM_011528761; ENST00000262878; ENST00000465985; AB013847; AK304187; AK304795; BC036450; OTTHUMT00000079062; OTTHUMT00000079063; uc002xgh.2; uc010gft.2	SAMHD1
16919466	6.40095	7.84475	-2.72035	NM_000022; XM_005260236; XM_011528478; XM_011528479; XR_244129; ENST00000372874; ENST00000464097; ENST00000492931; ENST00000535573; ENST00000536076; ENST00000536532; ENST00000537820; ENST00000539235; ENST00000545776; AK123988; AL832305; BC007678; BC040226; OTTHUMT00000080509; OTTHUMT00000127830; OTTHUMT00000127831; OTTHUMT00000402952; OTTHUMT00000402953; OTTHUMT00000402954; OTTHUMT00000402955; OT…	ADA
16921664	6.48674	5.09148	2.63036	NM_001207063; NM_001207064; NM_001207065; NM_001207066; NM_001338; XM_011529477; ENST00000284878; ENST00000400169; AL049332; OTTHUMT00000158209; OTTHUMT00000158210; uc002ykh.2; uc002yki.3; uc002ykj.2; uc010gld.2; uc010gle.2; uc021whp.1	CXADR; BTG3
16921677	4.86606	4.12374	1.67287
16922031	5.54152	4.71836	1.76928
16922959	4.63701	5.78699	-2.2191	NM_002463; XM_005260983; XM_005260984; XM_011529571; XM_011529572; XM_011529573; XM_011529574; ENST00000330714; ENST00000398632; ENST00000416447; ENST00000435611; ENST00000436410; ENST00000474368; ENST00000481838; ENST00000482953; ENST00000493753; ENST00000494252; ENST00000495892; ENST00000496774; AK122952; AK124336; AK127895; AK298780; BC035293; M30818; M33883; OTTHUMT00000195147; OTTHUMT0000019…	MX2
16923031	5.6711	8.10157	-5.39066	NM_001144925; NM_001178046; NM_001282920; NM_002462; XM_005260978; XM_005260979; XM_005260980; XM_005260981; XM_005260982; XM_011529568; XM_011529569; XM_011529570; ENST00000288383; ENST00000398598; ENST00000398600; ENST00000413778; ENST00000417963; ENST00000419044; ENST00000424365; ENST00000427464; ENST00000441677; ENST00000455164; ENST00000467510; ENST00000468506; ENST00000478268; ENST000004844…	MX1
16926200	8.3585	7.6562	1.62709	NM_173354; XM_011529474; ENST00000270162; ENST00000478426; AB047786; BC038504; OTTHUMT00000195654; OTTHUMT00000195655; uc002zdf.2	SIK1
16926942	5.61944	7.0373	-2.67187	NM_017414; XM_006724074; ENST00000215794; AF176642; AJ243526; BC014896; BT006835; CR457216; CT841507; uc002zny.3	USP18
16927684	5.33761	5.10477	1.17515	NR_029845; ENST00000385018; uc011aii.1	MIR130B
16928115	3.17318	3.54718	-1.29593	NM_000854; NM_001302670; NR_126442; NR_126446; ENST00000618279; OTTHUMT00000484644; uc002zzc.4; NM_001080843; NR_126445; XM_005261715; ENST00000290765; ENST00000402588; ENST00000404172; ENST00000621118; BC002415; BC146929; BC146936; BC146940; BC146943; CR456374; CR456500; CR456929; L38503; OTTHUMT00000320012; OTTHUMT00000320013; OTTHUMT00000320080; uc002zyw.4; uc002zzb.4	GSTT2; GSTT2B
16930532	3.95518	2.70254	2.38278
16931499	6.41867	5.83117	1.50264	NR_122046; ENST00000423737; ENST00000426452; ENST00000438810	LOC284930
16935026	6.34548	5.9294	1.3343
16935905	5.88356	4.74945	2.19484	NM_001099294; XM_005261790; ENST00000381176; BC104183; BC104184; OTTHUMT00000075879; uc003bet.2	KIAA1644
16937024	9.04407	8.17267	1.82944	NM_003670; ENST00000256495; ENST00000460806; ENST00000467610; AB004066; AK293205; BC082238; CR456921; OTTHUMT00000239244; OTTHUMT00000338956; OTTHUMT00000338957; uc003bqf.3; uc011asw.2	BHLHE40
16939281	1.42563	3.08321	-3.15488
16939836	2.32547	1.69087	1.5525
16942679	2.57056	4.32117	-3.36502
16943393	3.89576	2.82881	2.09501
16944695	7.36906	8.40586	-2.05166	NM_017554; XM_011512928; XM_011512929; XR_427368; ENST00000460683; ENST00000474629; ENST00000474669; ENST00000475640; ENST00000494811; AB033094; AK026003; AK098816; BC032804; BX648758; DQ063584; DQ063585; OTTHUMT00000356173; OTTHUMT00000356174; OTTHUMT00000356175; OTTHUMT00000356176; OTTHUMT00000356179; uc003efq.4; uc003efr.3; uc003efs.1; uc021xdc.1	PARP14
16944931	2.83401	3.99721	-2.23953	NR_024250; NR_024251; ENST00000467239; ENST00000484500; ENST00000485843; ENST00000486431; uc003eid.4; uc003eif.4	FAM86JP
16946886	9.00544	8.74645	1.19665	NM_001303264; NM_014779; NR_130136; XM_011513337; XM_011513338; XM_011513339; XR_427388; XR_924223; ENST00000361875; ENST00000460316; ENST00000466814; ENST00000480589; ENST00000485421; ENST00000492828; AF201292; AK297383; AK297748; BC044643; OTTHUMT00000357123; OTTHUMT00000357125; OTTHUMT00000357126; OTTHUMT00000357127; OTTHUMT00000357129; OTTHUMT00000357130; uc003exv.3; uc003exw.3; uc003exx.3	TSC22D2
16947107	5.58228	3.68888	3.71509	NM_002563; ENST00000305097; AY136752; BC074784; BC074785; OTTHUMT00000356943; U42029; U42030; uc003ezq.3	P2RY1
16947111	4.38881	3.35897	2.04181	NM_002563; ENST00000305097; OTTHUMT00000356943	P2RY1
16947113	7.93156	7.03224	1.86519	NM_002886; ENST00000323534; AF493915; BC012362; OTTHUMT00000356707; uc003ezr.3	RAP2B
16947287	9.33215	8.53741	1.73476	NM_001184717; NM_001184718; NM_015508; XM_011512668; XM_011512669; ENST00000295924; ENST00000461166; ENST00000473702; ENST00000481853; ENST00000486483; ENST00000495891; ENST00000542783; AK097785; AK291261; BC050350; BX537965; OTTHUMT00000351616; OTTHUMT00000351617; OTTHUMT00000351618; OTTHUMT00000351619; OTTHUMT00000351620; OTTHUMT00000351621; uc003fav.3; uc003faw.3; uc021xgg.1	TIPARP
16948589	9.01097	8.24261	1.70333	NM_018023; XM_005247597; XM_005247598; XM_006713688; XM_011512964; XM_011512965; XM_011512966; XR_427369; ENST00000305135; ENST00000432781; ENST00000468850; ENST00000472593; ENST00000481343; ENST00000497765; AK001063; AK022903; AK091654; BC032368; BC150273; OTTHUMT00000346507; OTTHUMT00000346509; OTTHUMT00000346510; OTTHUMT00000346511; OTTHUMT00000346512; OTTHUMT00000346513; uc003fly.2; uc003flz.3	YEATS2
16949562	5.76176	5.01465	1.67842	NR_030642; ENST00000401239; uc021xis.1	MIR944
16949792	8.17788	6.62763	2.92867	NM_153690; ENST00000329759; AF147314; BC039689; BC064989; OTTHUMT00000342734; uc003fuj.3	FAM43A
16958124	5.39191	6.91075	-2.86562	NM_001146102; NM_001146103; NM_001146104; NM_001146105; NM_001146106; NM_031458; XM_005247820; XM_011513218; XM_011513219; ENST00000360356; ENST00000462315; ENST00000466126; ENST00000471785; ENST00000477522; ENST00000489652; ENST00000492382; AF307338; AF307339; AK123412; AK125581; AK292959; AK299107; BC039580; OTTHUMT00000355957; OTTHUMT00000355958; OTTHUMT00000355959; OTTHUMT00000355960; OTTHUMT…	PARP9
16959575	6.36706	5.4773	1.85287
16960111	5.27861	4.26922	2.01306
16960186	6.03881	7.59655	-2.94392	NM_021105; XM_005247538; XM_011512904; XM_011512905; XM_011512906; XM_011512907; ENST00000342435; ENST00000448787; ENST00000462666; ENST00000463777; ENST00000468985; ENST00000469266; ENST00000472349; ENST00000477974; ENST00000478267; ENST00000483300; ENST00000484560; ENST00000486631; ENST00000487389; ENST00000488253; ENST00000489775; ENST00000490745; ENST00000493432; ENST00000494568; AB006746; AF…	PLSCR1
16962602	6.55277	5.94353	1.52546	XR_924813; XR_943260	LOC105374264
16962632	7.44043	6.23933	2.29914	NM_001134418; NM_018192; XM_011512955; ENST00000319332; ENST00000426003; ENST00000427335; ENST00000444866; ENST00000463171; ENST00000467131; ENST00000470925; ENST00000475095; ENST00000482780; BC005029	P3H2
16963356	5.95097	5.33725	1.5302
16963542	8.19089	7.46554	1.6533	NR_003266; ENST00000414207; ENST00000418868; ENST00000437008; ENST00000440535; ENST00000449003; ENST00000454517; AK299863; uc003fxy.3; uc010iao.2; uc011bug.2	LOC220729
16964590	3.61974	3.98941	-1.29205	NR_125893; BC029569	LOC101928306
16967513	6.90618	8.9998	-4.2682	NM_001286731; NM_212557; ENST00000339336; ENST00000504451; AB593161; AY358528; BC121812; BC121817; OTTHUMT00000252157; OTTHUMT00000362618; uc003hfk.1; uc010ihy.1	AMTN
16967853	5.30555	5.89414	-1.50378	NM_001657; ENST00000395748; ENST00000502307; ENST00000511560; BC009799; BC146953; BC146967; BT019866; M30704; OTTHUMT00000252277; OTTHUMT00000362727; OTTHUMT00000362728; uc021xpc.1	AREG
16968735	6.33462	8.44382	-4.31452	NM_001165136; NM_017912; XM_005263083; XM_011532053; XM_011532054; XR_938752; ENST00000264346; ENST00000273960; ENST00000380265; ENST00000502870; ENST00000504905; ENST00000506714; ENST00000506842; ENST00000515365; AF336798; AK092403; AK295832; AY653201; AY653202; AY653203; BC042047; OTTHUMT00000363259; OTTHUMT00000363261; OTTHUMT00000363262; OTTHUMT00000363263; OTTHUMT00000363264; OTTHUMT00000363…	HERC6
16968765	5.07209	6.29669	-2.33691	NM_016323; XM_011532022; XM_011532023; ENST00000264350; ENST00000502913; ENST00000508159; ENST00000508695; ENST00000510223; AB027289; AK093155; AK301756; AK302142; AY337518; BC140716; OTTHUMT00000253554; OTTHUMT00000363268; OTTHUMT00000363269; OTTHUMT00000363270; OTTHUMT00000363331	HERC5
16968797	7.01087	6.34002	1.59201	NM_001271602; NM_014606; XM_005263327; XM_005263329; XM_005263330; XM_005263331; XM_005263332; XM_011532397; AK289990; AK296379; AK296397; BC038960; OTTHUMT00000318081; OTTHUMT00000318082; OTTHUMT00000318083; OTTHUMT00000318084; OTTHUMT00000318085; OTTHUMT00000318087; OTTHUMT00000363505; OTTHUMT00000363506; OTTHUMT00000363589; OTTHUMT00000466677; OTTHUMT00000466678; OTTHUMT00000318086	HERC3
16969988	5.88647	5.9669	-1.05734
16970404	6.17613	9.55394	-10.3949	NM_002006; ENST00000264498; ENST00000608478; ENST00000614010; AB451321; J04513; M27968; OTTHUMT00000095330; OTTHUMT00000472102; uc003iev.1	FGF2
16972293	2.91303	1.70002	2.3182
16977058	5.38902	6.51381	-2.1807	NM_001302123; NM_005409; ENST00000306621; ENST00000503860; AF002985; AF030514; AF352781; BC005292; BC012532; BC110986; BT006787; OTTHUMT00000252407; OTTHUMT00000362816; U66096; uc003hjm.3	CXCL11
16977760	4.80886	3.48433	2.50451	NM_197965; XM_011531923; XM_011531924; ENST00000273905; ENST00000505535; BC107051; BC107052; EF437223; OTTHUMT00000253043; OTTHUMT00000363199; uc003hqd.2	SLC10A6
16978498	3.86871	2.83037	2.05386
16978777	4.43934	3.47325	1.95353
16980122	3.72959	2.54464	2.27357
16981219	7.6369	9.29423	-3.15433	NM_017631; XM_011532103; XM_011532104; ENST00000393743; ENST00000505393; ENST00000507815; ENST00000511317; ENST00000513997; ENST00000514995; AL137464; BC020601; BC038115; OTTHUMT00000364622; OTTHUMT00000364623; OTTHUMT00000364624; OTTHUMT00000364625; OTTHUMT00000364626; OTTHUMT00000364627; uc003iro.3; uc003irp.3	DDX60
16981266	4.76917	6.47098	-3.25309	NM_001012967; NM_001291510; XM_005263341; XM_005263342; XM_005263343; XM_005263345; XM_006714408; XM_011532402; XM_011532403; XM_011532404; XM_011532405; XM_011532406; XM_011532407; XM_011532408; XM_011532409; XR_938792; ENST00000260184; ENST00000503190; ENST00000504793; ENST00000505150; ENST00000505696; ENST00000505863; ENST00000505890; ENST00000510590; ENST00000511577; ENST00000512371; ENST0000…	DDX60L
16981516	5.01079	4.34164	1.59013	XR_939462; XR_939463; XR_950912; XR_950917	LOC105377540
16981660	2.21863	2.14415	1.05298
16981791	8.8904	8.39403	1.41067
16982269	9.05606	8.48912	1.48137	NM_005245; XM_005262834; XM_005262835; XM_006714139; ENST00000441802; ENST00000500085; ENST00000503253; ENST00000507105; ENST00000507662; ENST00000508035; ENST00000509537; ENST00000509927; ENST00000512347; ENST00000512772; ENST00000614102; OTTHUMT00000360209; OTTHUMT00000360211; OTTHUMT00000360219; OTTHUMT00000360220; OTTHUMT00000360228; OTTHUMT00000360229; OTTHUMT00000360230; OTTHUMT00000360231;…	FAT1
16983451	5.45934	7.23766	-3.43028	NM_001271606; NM_006317; ENST00000322611; ENST00000616743; AF039656; AK295995; BC000518; BT019340; BT019341; OTTHUMT00000253716	BASP1
16991948	7.96318	6.30116	3.16458	NM_001080428; NM_001122679; XM_005265950; XM_005265952; XM_006714897; XM_006714898; XM_011534604; ENST00000403607; ENST00000517586; ENST00000517941; ENST00000518659; ENST00000518693; ENST00000519204; ENST00000520393; ENST00000520394; ENST00000521126; ENST00000522488; ENST00000545108; AK056053; AK293262; AK302302; OTTHUMT00000371066; OTTHUMT00000371190; OTTHUMT00000371191; OTTHUMT00000371192; OTTH…	TENM2
16997837	4.07457	5.44358	-2.58293
16997839	0.840509	2.05935	-2.32759
16998059	8.54626	7.39004	2.22873	NM_020801; XR_948281; ENST00000265138; ENST00000503192; ENST00000505631; ENST00000507075; ENST00000508948; ENST00000511391; ENST00000514284; AK291753; BC015928; BC053619; OTTHUMT00000369763; OTTHUMT00000369764; OTTHUMT00000369766; OTTHUMT00000369767; OTTHUMT00000370470; OTTHUMT00000370472; OTTHUMT00000370474; uc003kjz.2	ARRDC3
17000071	6.12961	5.02955	2.14365	NR_105044; ENST00000512748	LOC102546229
17000168	5.03921	3.77772	2.39743	NM_004887; ENST00000337225; ENST00000512158; AF073957; AF086340; AF106911; AF144103; AY358906; BC003513; BT007080; OTTHUMT00000251193; uc003lay.3	CXCL14
17000235	5.47914	7.30574	-3.547	NM_004598; ENST00000282223; ENST00000394945; ENST00000503916; ENST00000505690; ENST00000508642; ENST00000509978; ENST00000510405; ENST00000510689; ENST00000515091; AF231124; AK094489; BC030691; OTTHUMT00000251222; OTTHUMT00000372763; OTTHUMT00000373462; OTTHUMT00000373463; OTTHUMT00000373465; OTTHUMT00000373466; OTTHUMT00000373467; OTTHUMT00000373468; uc003lbo.3; uc003lbp.3; ENST00000509293; OTTH…	SPOCK1
17002846	8.31593	6.96875	2.54414	NM_004417; ENST00000239223; AK298047; AK298658; AK299391; AK300487; AK304475; AK316321; BC022463; OTTHUMT00000252943; uc003mbv.2	DUSP1
17004612	10.7054	9.85712	1.80035	NM_001008844; NM_004415; XM_011514323; ENST00000379802; ENST00000418664; ENST00000506617; AK130229; AK304182; BC140802; HM151899; M77830; OTTHUMT00000039786; OTTHUMT00000367313; OTTHUMT00000367318; uc003mxp.1; uc003mxq.1; uc021yle.1	DSP
17005888	5.26518	5.80431	-1.45309	NM_003447; ENST00000377325; AK292371; AY083664; AY366500; BC026092; BC037779; OTTHUMT00000040173; U78722; uc003nkh.3; uc003nki.4; uc021yro.1	ZNF165
17005894	5.45345	5.75876	-1.23569	NR_024063; AK127188; OTTHUMT00000040170; OTTHUMT00000390441	ZSCAN12P1
17008088	9.82125	10.4688	-1.56645	OTTHUMT00000040397	COX6A1P2
17009760	9.73632	8.79231	1.92387	NM_001010872; XM_006715022; XM_011514394; XM_011514395; ENST00000306858; BC101628; BC112275; OTTHUMT00000040994	FAM83B
17011279	6.78497	4.87599	3.75545	NM_001198; NM_182907; XM_005267094; XM_006715550; XM_011536062; XM_011536063; XM_011536064; ENST00000369089; ENST00000369091; ENST00000369096; ENST00000424894; ENST00000450060; ENST00000481163; ENST00000489365; ENST00000613999; AF084199; AK129768; AK289556; AY198414; AY198415; BC103832; BC103833; BC103834; BC103835; OTTHUMT00000041661; OTTHUMT00000041662; OTTHUMT00000041663; OTTHUMT00000327265; O…	PRDM1
17012148	8.81431	6.80361	4.02979	NM_000165; ENST00000282561; AK294670; AK295460; AK297402; AK297761; AK297764; BC026329; CR541660; M65188; OTTHUMT00000042023; uc003pyr.3; uc011ebo.1; uc011ebp.1	GJA1
17012438	1.86816	2.4366	-1.48292
17012711	6.74374	7.12693	-1.30422	NR_002436; ENST00000363664; AK096147; uc003qdy.1	SNORA33
17012781	5.23674	5.50879	-1.20752
17013195	5.00044	5.4773	-1.39171
17013657	5.35918	6.83458	-2.78061	NM_025218; ENST00000229708; AB052907; AF304377; AF346416; AK292519; BC035416; OTTHUMT00000042677; uc003qnp.3	ULBP1
17013773	4.64819	6.17387	-2.87921	NM_005100; NM_144497; XM_005267233; XM_005267235; ENST00000253332; ENST00000354675; ENST00000359755; ENST00000402676; ENST00000490177; AB003476; AF086250; BC046095; BC070151; OTTHUMT00000042712; OTTHUMT00000042713; OTTHUMT00000042714; U81607; uc003qoe.3; uc003qof.3; uc003qog.3; uc010kim.3; uc011eep.2	AKAP12
17015166	6.2318	5.16518	2.09453	NM_001286455; NM_001286456; NM_015482; NM_021945; NR_104448; XM_005249285; XM_006715165; XM_011514801; ENST00000380298; ENST00000380302; ENST00000406686; ENST00000433689; ENST00000436008; ENST00000467144; ENST00000467177; ENST00000482874; ENST00000485307; ENST00000490273; ENST00000496753; ENST00000497691; BC022217; BC040876; BC128580; BC128581; OTTHUMT00000039682; OTTHUMT00000039683; OTTHUMT00000…	SLC22A23
17018685	5.6962	6.49251	-1.73665	NM_016059; ENST00000373699; ENST00000483552; AF151882; AY359032; BC003048; OTTHUMT00000040382; OTTHUMT00000040383; uc003omu.2	PPIL1
17019240	2.9873	2.32616	1.58133
17019543	4.96536	6.83483	-3.65398	NR_125864; NR_125865; ENST00000422059; ENST00000607590	LOC101929705
17019829	3.28851	2.80586	1.3973
17020846	9.21034	6.13941	8.40316	NM_004370; NM_080645; XM_011535434; XM_011535435; XM_011535436; ENST00000322507; ENST00000345356; ENST00000416123; ENST00000419671; ENST00000425443; ENST00000474564; ENST00000483888; ENST00000486533; ENST00000493109; ENST00000511023; ENST00000615798; AJ420501; BC146868; OTTHUMT00000041249; OTTHUMT00000041250; OTTHUMT00000041251; OTTHUMT00000041252; OTTHUMT00000041253; OTTHUMT00000041254; OTTHUMT0…	COL12A1
17024315	5.51923	5.00413	1.4291
17024710	5.68935	6.9285	-2.36059	NM_024518; XM_005267137; ENST00000367339; ENST00000438272; AB052908; AF304379; AK297815; AK302076; BC098127; OTTHUMT00000042678; uc003qns.3; uc011eej.1; uc011eek.1	ULBP3
17025347	3.49344	2.93241	1.47532	NR_028092; NR_028093; ENST00000335388; ENST00000435757; U19517; U19518; uc003qtj.2; uc011efy.2; ENST00000454031	LPAL2
17025989	9.46809	7.91666	2.93108	NM_005618; XM_005266934; XM_006725014; XM_011535758; XM_011546480; ENST00000366756; ENST00000616526; ENST00000630365; ENST00000630500; AF196571; AY358892; EU927387; OTTHUMT00000043254; OTTHUMT00000484555; OTTHUMT00000484761; OTTHUMT00000484762; uc003qxm.3; uc003qxn.3; uc011ehc.1	DLL1
17031434	7.05711	7.84368	-1.72497
17031712	3.46198	1.96049	2.83136
17033890	5.88418	6.67075	-1.72497
17036406	4.74855	4.44182	1.23691
17038932	5.88418	6.67075	-1.72497
17041517	4.60595	5.2077	-1.51755
17043355	6.1699	6.96072	-1.73006	NM_006303; XM_005249847; XM_005249848; XM_005249850; XM_006715772; XM_011515519; ENST00000223029; ENST00000395236; ENST00000400479; ENST00000415999; BC002853; BC010156; BC013630; OTTHUMT00000242834; OTTHUMT00000325472; OTTHUMT00000325473; OTTHUMT00000325474; U24169; uc003spo.3	AIMP2
17044769	5.83149	5.14679	1.60737
17045536	3.13376	2.34114	1.73222	NR_037508; uc022acf.1	MIR3943
17046103	3.88731	3.64892	1.17968
17046280	4.75994	6.36288	-3.03761
17047504	8.49244	9.59286	-2.14417	NM_001540; ENST00000248553; ENST00000429938; ENST00000447574; AB020027; AF086135; AK296890; BC000510; BC012292; BC012768; BC073768; BT019888; CR407614; CR536489; FJ224323; OTTHUMT00000252958; OTTHUMT00000341395; OTTHUMT00000341396; U90906; uc003uew.3; uc010ldj.2	HSPB1
17047560	5.55301	6.53655	-1.97731	NM_030570; NM_182683; NM_182684; AK290096; AY233462; BC004304; OTTHUMT00000313977; OTTHUMT00000313978; OTTHUMT00000313979; OTTHUMT00000313980; OTTHUMT00000341831; OTTHUMT00000485038; OTTHUMT00000485039; OTTHUMT00000485040; OTTHUMT00000485041; OTTHUMT00000485042; uc003ufo.3; uc003ufq.3	UPK3B
17050348	4.41681	3.08071	2.52468
17051157	3.93663	4.72121	-1.72259
17051159	7.82935	7.04833	1.71835	NM_001098786; NM_013332; ENST00000257696; ENST00000435296; ENST00000466473; ENST00000481454; AF144755; BC001863; BC008573; BC093742; BC112183; OTTHUMT00000349450; OTTHUMT00000349451; OTTHUMT00000349452; OTTHUMT00000349453; uc003vne.4; uc010lli.3	HILPDA
17051215	3.08909	4.62244	-2.89456
17053316	5.7248	6.33631	-1.52786	NM_001142928; NM_023942; XM_006716095; XM_011516520; ENST00000323078; ENST00000359623; ENST00000463441; ENST00000471872; ENST00000493307; AK093915; AK098061; BC001354; OTTHUMT00000350696; OTTHUMT00000350697; OTTHUMT00000350698; OTTHUMT00000350699; OTTHUMT00000350700; uc003wgw.3; uc003wgx.3	LRRC61
17053892	9.71117	8.11723	3.01872	NM_005542; NM_198336; NM_198337; XM_005249542; XM_005249543; ENST00000340368; ENST00000342407; ENST00000344756; ENST00000425172; ENST00000468307; ENST00000476756; AF086365; AK291675; AY112745; BC001880; BT007227; OTTHUMT00000322244; OTTHUMT00000322245; OTTHUMT00000322246; OTTHUMT00000322247; OTTHUMT00000322248; uc003wly.3; uc003wlz.3; uc011kvu.2	INSIG1
17056289	4.61532	4.23816	1.29878	NR_039600; ENST00000390735; uc022aay.1	MIR550A3
17056984	6.74546	6.01231	1.66227	NM_002192; ENST00000242208; ENST00000442711; ENST00000464515; AK290584; BC007858; J03634; M13436; OTTHUMT00000250793; OTTHUMT00000338448; OTTHUMT00000338449; uc003thq.3; uc003thr.3	INHBA
17059119	8.58415	6.29091	4.90158	NM_006379; XM_005250113; ENST00000265361; ENST00000411788; ENST00000419255; ENST00000427167; ENST00000458729; ENST00000470581; ENST00000475955; ENST00000487621; AB000220; AF086506; AK299322; AK304294; BC030690; OTTHUMT00000253279; OTTHUMT00000339901; OTTHUMT00000339902; OTTHUMT00000339903; OTTHUMT00000339904; OTTHUMT00000339905; OTTHUMT00000339906; OTTHUMT00000339908; uc003uhj.3; uc011kgw.2; uc01…	SEMA3C
17059771	7.77079	8.9926	-2.33239	NM_001193307; NM_017654; ENST00000379958; ENST00000620985; AF445355; BC132773; BC132775; BC150249; OTTHUMT00000341761; uc003umf.3; uc003umg.3; ENST00000446617; OTTHUMT00000341762	SAMD9
17059776	5.62134	7.13117	-2.84776	NM_001303496; NM_001303497; NM_001303498; NM_001303500; NM_152703; XM_005250193; XM_006715890; XM_011515903; ENST00000318238; ENST00000411955; ENST00000414791; ENST00000437805; ENST00000439952; ENST00000446033; ENST00000446959; ENST00000477816; ENST00000610760; AF474973; AK026672; AK304779; AY195588; BC127117; BC127118; OTTHUMT00000341730; OTTHUMT00000341731; OTTHUMT00000341732; OTTHUMT0000034173…	SAMD9L
17060061	5.66817	5.80987	-1.10321	NM_001178075; NM_001178076; NM_001178077; NM_001673; NM_133436; NM_183356; ENST00000175506; ENST00000394308; ENST00000394309; ENST00000414884; ENST00000422745; ENST00000437628; ENST00000437657; ENST00000442734; ENST00000444334; ENST00000448127; ENST00000451771; ENST00000453600; ENST00000454046; ENST00000455086; ENST00000462436; ENST00000487714; ENST00000495255; AK302189; AK302242; AK316224; BC008…	ASNS
17061586	1.10099	2.19678	-2.13729
17063480	6.92288	8.22504	-2.46597	NM_022750; NR_130117; XM_005250038; XM_005250039; XM_005250040; XM_011516491; XR_927514; ENST00000263549; ENST00000466597; ENST00000470515; ENST00000473341; ENST00000484111; ENST00000488726; ENST00000489383; ENST00000489809; ENST00000491598; ENST00000493262; ENST00000496624; AL136766; BC081541; OTTHUMT00000348413; OTTHUMT00000348414; OTTHUMT00000348415; OTTHUMT00000348418; OTTHUMT00000348419; OTT…	PARP12
17063507	7.4285	6.47659	1.93443	NM_030647; XM_011516586; XM_011516587; ENST00000397560; ENST00000472616; ENST00000478996; OTTHUMT00000348460; OTTHUMT00000348461; OTTHUMT00000348462; BC127007	KDM7A
17063796	3.66595	3.98941	-1.25133	OTTHUMT00000351230; OTTHUMT00000485136	TRBV5-4
17069545	4.94784	6.37858	-2.69585	NM_015169; ENST00000320270; BC001811; BC013043; OTTHUMT00000380126; uc003xwa.3	RRS1
17070036	4.51518	4.02942	1.40032
17071465	4.68966	4.40809	1.21552
17072760	3.11501	1.96049	2.22611
17078121	4.37034	5.05225	-1.60427	NM_016027; ENST00000276590; ENST00000517601; ENST00000522447; ENST00000522558; AF151841; AK290201; BC000878; OTTHUMT00000378747; OTTHUMT00000378748; OTTHUMT00000378749; OTTHUMT00000378750; uc003xyp.3	LACTB2
17079315	3.21625	1.98729	2.34398
17079598	7.75033	7.02093	1.65795	NM_001280539; NM_015435; NM_183419; XM_005250853; XM_011516956; XR_928315; XR_928316; ENST00000341084; ENST00000432381; ENST00000517584; ENST00000519342; ENST00000519449; ENST00000519527; ENST00000520071; ENST00000520903; ENST00000522182; ENST00000522369; ENST00000523167; ENST00000523255; ENST00000523481; ENST00000524233; ENST00000616528; AB029316; AK057699; BC062676; BC093938; BC093940; BC105300…	RNF19A
17080045	6.44924	5.86423	1.50005	NR_125796; NR_125797	ZFPM2-AS1
17080058	4.93356	3.39773	2.89956
17081297	9.04042	8.4265	1.53041
17083091	3.38748	2.38229	2.00721
17086193	5.94768	6.82292	-1.83432	NM_021154; NM_058179; ENST00000347159; ENST00000376588; AF113132; AK295222; AK295310; BC000971; BC004863; BC016645; BC018129; BT006840; OTTHUMT00000052777; OTTHUMT00000052778; uc004ala.3; uc004alb.3	PSAT1
17089525	5.50292	6.82524	-2.50067	NM_005564; ENST00000277480; ENST00000372998; ENST00000373017; ENST00000470902; ENST00000487719; ENST00000488391; ENST00000494317; AK301694; AK316217; BC033089; CR542092; EU644752; OTTHUMT00000054373; OTTHUMT00000054374; OTTHUMT00000054375; OTTHUMT00000054376; OTTHUMT00000054377; OTTHUMT00000054378; OTTHUMT00000054379; uc004bto.1; uc011map.1	LCN2
17092879	5.98085	5.7492	1.17418	NR_029505; ENST00000362307; uc011lnj.2	MIR31
17093090	6.74106	8.54507	-3.49189	NM_014314; ENST00000379868; ENST00000379883; AF038963; AK125989; AK301678; BC107731; BC132786; BC136610; OTTHUMT00000052011; OTTHUMT00000207461; uc003zra.3; uc010mji.3; uc010mjj.3; uc010mjk.1; uc011lnr.1	DDX58
17098468	1.63442	1.0238	1.52692
17098974	4.75027	5.77825	-2.03917	NM_014908; ENST00000372586; AK300180; AY358759; BC035556; OTTHUMT00000054515; uc004bwr.3	DOLK
17099403	7.5281	6.77918	1.68053	NM_001042368; NM_001271774; NM_001271775; NM_001271776; NM_006266; ENST00000372047; ENST00000372050; ENST00000372062; ENST00000393157; ENST00000393160; ENST00000424572; ENST00000460587; ENST00000469972; ENST00000471109; ENST00000477660; ENST00000482648; ENST00000493067; ENST00000493438; ENST00000495621; ENST00000498797; AB037729; AF027169; AF295773; AK024575; AK074114; AK301470; BC059362; OTTHUMT…	RALGDS
17101654	4.28351	3.97042	1.24237
17107368	5.44252	4.97306	1.38458	OTTHUMT00000058554	SNURFL
17108816	8.16963	5.1244	8.25481	NM_015419; XM_005274485; ENST00000217939; AF245505; OTTHUMT00000055655; uc004crg.4	MXRA5
17109326	3.1111	3.50633	-1.31515	NM_020665; ENST00000380342; AF229179; AY359060; BC014317; BC015099; BC050606; OTTHUMT00000055879; uc004cxc.2	TMEM27
17111986	3.9845	5.25607	-2.41424
17112187	6.93328	6.68951	1.18408	NR_030398; uc022bzb.1	MIR421
17114368	5.30221	5.93948	-1.55538	NM_001306188; NM_019556; XM_011531366; ENST00000370777; ENST00000370779; ENST00000370783; ENST00000462060; ENST00000480721; ENST00000489890; ENST00000491609; AF086333; AK299074; AK299172; BC005700; DQ323992; OTTHUMT00000058964; OTTHUMT00000085439; OTTHUMT00000085440; OTTHUMT00000085441; OTTHUMT00000085442; OTTHUMT00000085443; OTTHUMT00000085444; uc004eya.3; uc004eyb.3; uc010nrv.3; uc011mvr.2	MOSPD1
17114970	7.34823	6.5404	1.75057	NM_004961; XM_006724813; XM_011531135; XM_011531136; XM_011531137; XM_011531138; XM_011531139; XM_011531140; ENST00000370328; ENST00000417300; ENST00000441219; ENST00000465405; ENST00000474932; ENST00000476016; ENST00000483564; ENST00000486255; ENST00000489333; ENST00000491339; AK124085; AK299174; AK303072; BC026337; BC047108; BC059376; OTTHUMT00000060903; OTTHUMT00000060907; OTTHUMT00000060908; …	GABRE
17117590	7.24517	8.04518	-1.74112
17117600	4.25546	3.89576	1.28316
17117778	4.44719	4.92102	-1.38879
17117784	4.44719	4.92102	-1.38879
17117975	6.26792	7.15703	-1.85204
17118068	5.40204	5.30065	1.07281
17118430	3.893	3.19782	1.61909
17118662	7.37614	8.05858	-1.60486
17118690	6.44911	7.05728	-1.52432
17118732	6.2517	6.85137	-1.51537
17118826	4.84119	5.4773	-1.55413
17118834	6.04224	6.07785	-1.02499
17119066	3.36334	2.25814	2.1513
17119150	7.05212	7.12727	-1.05347
17119158	3.12505	3.56169	-1.35345
17119236	9.98425	10.1113	-1.09203
17119272	3.65272	3.57423	1.05592
17119338	1.42563	3.08321	-3.15488
17119342	2.32547	1.69087	1.5525
17119354	4.71155	3.01401	3.24349
17119448	0.840509	2.05935	-2.32759
17119462	6.77764	7.17225	-1.31458
17119472	5.00044	5.4773	-1.39171
17119510	3.06065	1.17095	3.70558
17119530	3.06065	1.17095	3.70558
17119590	3.53981	1.9462	3.01802
17119668	4.3425	5.89988	-2.94318
17119822	5.63077	5.35001	1.21483
17120512	4.76665	4.05934	1.63276
17121364	7.97214	7.7207	1.19039
17121722	7.60828	6.13595	2.77469
17122448	5.87156	5.76021	1.08023
17122508	7.06637	8.0912	-2.03473
17123302	6.2583	4.09307	4.48537
17123306	6.68484	5.20595	2.78734
17123992	3.18065	2.80016	1.30178
17124060	5.2686	5.11714	1.11069
17124066	5.18239	4.93829	1.18436
17124342	6.24881	4.74385	2.83818
17125292	9.27031	10.3805	-2.15878
17125294	9.48878	10.719	-2.34607
17126220	4.05609	3.36215	1.6177
16657436	5.16518	5.16518	-1	NR_046018; BC070227; OTTHUMT00000002844; OTTHUMT00000362751; uc001aaa.3; uc010nxq.1; uc010nxr.1	DDX11L1
16657440	5.28071	5.32893	-1.03398	NR_036051; NR_036266; NR_036267; NR_036268; ENST00000408051; ENST00000408365; ENST00000408734; ENST00000607096	MIR1302-2; MIR1302-9; MIR1302-10; MIR1302-11
16657445	2.2069	2.06895	1.10034	NM_001005484; ENST00000335137; OTTHUMT00000003223; uc001aal.1	OR4F5
16657447	1.43989	1.43989	-1
16657450	8.35209	8.67174	-1.24803	NR_028322; XR_951431; AK303380; AK316554; AK316556; uc001aau.3; uc009vjk.2; XR_942213; XR_942214; XR_952135; XR_952136	LOC100132287; LOC105379556; LOC100132062; LOC100133331; LOC102723777
16657469	6.11959	6.1834	-1.04522	XR_954111	LOC105379690
16657473	4.51612	4.5621	-1.03238	NM_001005221; NM_001005224; NM_001005277; ENST00000332831; ENST00000426406; ENST00000456475; OTTHUMT00000007334; OTTHUMT00000007999; OTTHUMT00000367138; uc010nxu.2; uc010nxv.2; uc011dhm.2	OR4F29; OR4F3; OR4F16
16657476	5.16518	5.16518	-1	XR_954116	LOC105378947
16657480	5.4191	5.61337	-1.14415
16657485	4.47789	4.80125	-1.25124
16657489	4.55731	4.55731	-1
16657492	4.07492	4.07492	-1	XR_946806; XR_946807; XR_954104; XR_954105; XR_954106; XR_954107; XR_954108	LOC105378580; LOC105378581
16657502	5.23536	5.27638	-1.02884	XR_108279; XR_171142; AK290103	LOC100287934
16657506	5.24942	5.24942	-1	NR_103536; ENST00000326734	FAM87B
16657509	3.79582	3.79582	-1
16657514	5.03921	5.03921	-1	NR_047519; NR_047521; NR_047523; NR_047524; NR_047525; NR_047526; ENST00000415295; ENST00000416570; ENST00000425657; ENST00000441765; ENST00000445118; ENST00000448975; ENST00000449005; ENST00000608189; ENST00000609009; ENST00000610067; ENST00000622921; ENST00000623070; ENST00000623808; ENST00000624927; BC086872; ENST00000609139	LINC01128
16657527	3.40673	3.40673	-1	XR_946809; XR_954265	LOC284600
16657529	4.56636	4.56636	-1	XR_946809; XR_954265; AK056486	LOC284600
16657534	4.77297	4.77297	-1	NM_152486; ENST00000341065; ENST00000342066; ENST00000420190; ENST00000437963; ENST00000455979; ENST00000464948; ENST00000466827; ENST00000474461; ENST00000478729; ENST00000616016; ENST00000616125; ENST00000617307; ENST00000618181; ENST00000618323; ENST00000618779; ENST00000620200; ENST00000622503; AK054643; BC024295; BC033213; JX093066; JX093067; JX093068; JX093070; JX093071; JX093072; JX093073;…	SAMD11
16657554	4.90119	4.90119	-1	NM_198317; XM_005244744; XM_006710600; XM_006710601; XR_426604; XR_426605; ENST00000338591; ENST00000463212; ENST00000466300; ENST00000481067; ENST00000622660; AK293258; AY423763; BC033192; BC045768; BC105742; OTTHUMT00000097875; OTTHUMT00000097877; OTTHUMT00000097878; OTTHUMT00000097931; uc001aca.2; uc001acb.1; uc001acc.2; uc010nyb.1	KLHL17
16657572	5.2686	5.2898	-1.0148	NM_001160184; NM_032129; XM_006710944; XM_011542248; XM_011542249; XM_011542250; XR_946777; ENST00000379407; ENST00000379409; ENST00000379410; ENST00000480267; ENST00000491024; BC101386; BC101387; OTTHUMT00000097940; OTTHUMT00000097941; OTTHUMT00000097942; OTTHUMT00000473255; OTTHUMT00000473256; uc001acd.3; uc001ace.3; uc001acf.3	PLEKHN1
16657598	6.95062	6.71412	1.17813	NM_001305275; NM_198576; XM_005244749; XM_006710635; XM_011541429; XM_011541430; XM_011541431; XR_946650; ENST00000379370; ENST00000419249; ENST00000461111; ENST00000466223; ENST00000469403; ENST00000477585; ENST00000478677; ENST00000479707; ENST00000492947; ENST00000620552; AB191264; AJ309206; AK125197; AK128761; OTTHUMT00000097990; OTTHUMT00000097991; OTTHUMT00000097992; OTTHUMT00000097993; OTT…	AGRN
16657647	3.79582	3.95636	-1.11771	NR_038869; ENST00000416774; BC028014	LINC01342
16657650	3.46819	3.46819	-1	NR_029639; uc001acw.2	MIR200B
16657652	3.57423	3.57423	-1	NR_029834; uc010nye.1	MIR200A
16657654	3.12505	3.12505	-1	NR_029957; ENST00000362106; uc010nyf.1	MIR429
16657656	4.66319	4.66319	-1	NM_001130045; NM_153254; XM_005244738; XM_011541168; XM_011541169; XM_011541170; XM_011541171; XM_011541172; XM_011541173; XM_011541174; XM_011541175; XM_011541176; XM_011541177; XM_011541178; XR_946599; ENST00000379288; ENST00000379289; ENST00000379290; ENST00000460998; ENST00000486379; ENST00000506177; ENST00000514695; BC126152; BC126154; OTTHUMT00000002420; OTTHUMT00000002421; OTTHUMT000000024…	TTLL10
16657680	5.50933	5.56438	-1.0389	NM_080605; ENST00000379198; BC015549; OTTHUMT00000005071; uc001adk.3	B3GALT6
16657683	4.63701	4.63701	-1	NM_001130413; NR_037668; XM_011541899; XM_011541900; XM_011541901; XM_011541902; XM_011541903; XM_011541904; XM_011541905; XM_011541906; XM_011541907; XM_011541908; XM_011541909; XM_011541910; XM_011541911; XM_011541912; XM_011541913; XM_011541914; XM_011541915; XM_011541916; XM_011541917; XM_011541918; XM_011541919; XM_011541920; XM_011541921; XM_011541922; XM_011541923; XM_011541924; XM_0115419…	SCNN1D
16657713	4.99466	4.99466	-1	NM_153339; XM_005244720; XM_006710338; XM_006710339; XR_241027; ENST00000379031; ENST00000463758; ENST00000467712; ENST00000470520; ENST00000493657; AK027721; AK298218; BC034304; OTTHUMT00000009438; OTTHUMT00000009439; OTTHUMT00000009440; OTTHUMT00000009441; OTTHUMT00000009442; uc001aed.3; uc009vjx.3; uc010nyi.2	PUSL1
16657730	5.16518	5.16518	-1	NM_001029885; XM_005244801; XM_005244802; XM_011542200; ENST00000343938; ENST00000464957; ENST00000488011; BC072454; BC098429; JN542538; OTTHUMT00000008742; OTTHUMT00000008743; OTTHUMT00000008744	CPTP
16657737	4.45165	4.45165	-1	NM_152228; XM_011542239; ENST00000339381; OTTHUMT00000008493; uc010nyk.2	TAS1R3
16657746	6.29419	6.02019	1.20915
16657751	4.94792	4.94792	-1	NR_015434; ENST00000418833; ENST00000444362; ENST00000447725; ENST00000448629; ENST00000453521; ENST00000570344; ENST00000572242; ENST00000576232; AK092572; AK297832; uc001afm.3; uc009vkd.3	LOC148413
16657758	5.03301	5.03301	-1	XR_946814; XR_954724	LOC105378585
16657761	6.46839	6.46839	-1	NM_001146685; ENST00000378821; OTTHUMT00000331012; uc010nyp.2	TMEM88B
16657764	2.80586	2.80586	-1
16657767	6.52171	6.38805	1.09707	NM_022834; NM_199121; XM_006710451; XM_011541008; XM_011541009; ENST00000338660; ENST00000471398; ENST00000476993; AK291557; BC059409; OTTHUMT00000008291; OTTHUMT00000008292; OTTHUMT00000008294; uc001afr.3; uc001afs.3; ENST00000495558; OTTHUMT00000008293	VWA1; ATAD3C
16657777	2.90255	2.90255	-1	NM_001039211; XM_006710451; XM_011541008; XM_011541009; ENST00000378785; ENST00000475091; ENST00000484537; AK074653; BC101211; BC101212; OTTHUMT00000001279; OTTHUMT00000099686; OTTHUMT00000100304; uc001aft.2	ATAD3C
16657793	4.8716	4.29268	1.49374	NM_031921; XM_005244806; XM_011542240; XM_011542241; XM_011542242; XM_011542243; XM_011542244; XR_241045; XR_946776; ENST00000308647; ENST00000472194; ENST00000474481; ENST00000485748; AB033099; AK097309; AK127857; AK128357; AK290586; BC002542; BC018701; OTTHUMT00000001369; OTTHUMT00000001370; OTTHUMT00000001371; OTTHUMT00000001372; uc001afv.3; uc001afw.2; XM_005244808	ATAD3B
16657821	5.30555	5.10133	1.15206	NM_001170535; NM_001170536; NM_018188; ENST00000339113; ENST00000378755; ENST00000378756; ENST00000400830; ENST00000429957; ENST00000536055; AF343078; AK092833; BC007803; BC011814; BC014101; BC033109; BC063607; GU189416; OTTHUMT00000001363; OTTHUMT00000001364; OTTHUMT00000001365; OTTHUMT00000100309; OTTHUMT00000100388; uc001afz.2; uc001aga.2; uc001agb.2	ATAD3A; ATAD3B
16657845	4.57783	4.57783	-1
16657848	4.80703	4.77297	1.02389	XR_946817; XR_946818; XR_946819; XR_954811; XR_954812; XR_954813; AK094692	LOC105378586; LOC284628
16657856	6.05633	5.8585	1.14697	NM_001170686; NM_001170687; NM_001170688; NM_001170689; NM_080875; NR_033183; XM_006710371; XM_006710372; XM_006710373; XM_006710374; XM_006710375; XM_011540731; XM_011540732; XM_011540733; XM_011540734; XM_011540735; XM_011540736; XM_011540737; XM_011540738; XM_011540739; XM_011540740; XM_011540741; XM_011540742; XM_011540743; XM_011540744; XM_011540745; XM_011540746; ENST00000355826; ENST000003…	MIB2
16657895	4.99914	4.66699	1.25889	NM_006983; ENST00000356026; ENST00000378675; ENST00000412810; ENST00000472264; ENST00000503792; ENST00000512731; ENST00000618459; AB010961; AB010962; AF056200; AF057061; AK297700; BC025719; OTTHUMT00000001391; OTTHUMT00000158488; OTTHUMT00000158492; OTTHUMT00000158493; OTTHUMT00000366026; OTTHUMT00000366027; uc001agp.3; uc001agq.3	MMP23B; MMP23A
16657910	5.70712	5.70712	-1	NR_002946; ENST00000435358; ENST00000479814; ENST00000486400; ENST00000489782; ENST00000490017; ENST00000503792; AF057061; AF057062; AF086353; OTTHUMT00000001391; OTTHUMT00000158487; OTTHUMT00000158489; OTTHUMT00000158490; OTTHUMT00000158491; OTTHUMT00000158494; OTTHUMT00000366027; uc001agr.3; uc001ahi.1; uc009vki.3; uc009vko.1	MMP23A; MMP23B
16657917	3.73499	3.73499	-1
16657920	5.54215	5.47581	1.04705
16657923	5.1244	5.1244	-1	XM_011542540; XM_011549110	LOC105378949
16657926	4.51612	4.51612	-1	NM_138705; XM_005244729; XM_011540841; ENST00000307786; ENST00000378604; ENST00000462293; ENST00000482402; AF490905; AY566229; OTTHUMT00000002778; OTTHUMT00000002779; OTTHUMT00000002780; OTTHUMT00000276929; uc001aih.1	CALML6
16657938	4.63701	4.61829	1.01306	NM_000815; XM_011541194; ENST00000378585; AF016917; AK290861; BC033801; OTTHUMT00000098493; uc001aip.2	GABRD
16657948	5.21039	5.21039	-1	NM_001033581; NM_001033582; NM_001242874; NM_002744; XM_011541773; XM_011541774; XM_011541775; XM_011541776; XM_011541777; XM_011541778; XM_011541779; XM_011541780; XR_946707; XR_946708; ENST00000378567; ENST00000400920; ENST00000400921; ENST00000419838; ENST00000461106; ENST00000461465; ENST00000466352; ENST00000466651; ENST00000468310; ENST00000470511; ENST00000470596; ENST00000470986; ENST0000…	PRKCZ
16657993	5.75128	5.75128	-1	NM_003036; XM_005244775; XM_005244776; ENST00000378536; ENST00000478223; ENST00000507179; ENST00000508416; OTTHUMT00000004070; OTTHUMT00000100293; OTTHUMT00000366271; OTTHUMT00000366272; uc001aja.4	SKI
16658005	5.94843	5.94843	-1	NM_007033; XM_005244713; XM_006710306; XM_011540542; XM_011540543; ENST00000306256; ENST00000378512; ENST00000378513; ENST00000378518; ENST00000443438; ENST00000462129; ENST00000488353; ENST00000493207; ENST00000605895; ENST00000630837; AF091071; AF157324; AJ001421; AK095750; AK289658; BC004965; BT007224; CR456806; OTTHUMT00000004061; OTTHUMT00000004062; OTTHUMT00000004063; OTTHUMT00000100284; OT…	RER1
16658020	4.35677	4.45165	-1.06798	ENST00000609981; OTTHUMT00000472710; XM_011542449; XM_011542450; XM_011542454; XM_011542455; XM_011542456; XM_011542457; XM_011542459; XM_011542460; XR_946803; AK122591	PLCH2
16658023	5.09726	5.09726	-1	NM_001303012; NM_001303013; NM_014638; XM_011542449; XM_011542450; XM_011542451; XM_011542452; XM_011542453; XM_011542454; XM_011542455; XM_011542456; XM_011542457; XM_011542458; XM_011542459; XM_011542460; XM_011546412; XM_011546413; XM_011546414; XM_011546415; XM_011546416; XM_011546417; XM_011546418; XM_011546419; XM_011546420; XR_946803; XR_951574; ENST00000278878; ENST00000343889; ENST000003…	PLCH2
16658058	4.40302	4.3415	1.04357
16658064	4.68954	4.68954	-1	NM_001297605; NM_003820; XM_006711019; XM_006711020; XM_006724947; XM_006724948; XM_011542383; XM_011546411; XR_426638; XR_430632; ENST00000355716; ENST00000409119; ENST00000426449; ENST00000434817; ENST00000435221; ENST00000442392; ENST00000451778; ENST00000463471; ENST00000463835; ENST00000466750; ENST00000471768; ENST00000475523; ENST00000482074; ENST00000482602; ENST00000496064; ENST000006179…	TNFRSF14
16658097	4.67317	4.85208	-1.13203	XR_946834; XR_951575; XR_955094	LOC105378596
16658102	2.80586	2.80586	-1	NR_121638	LOC100996583
16658106	4.88479	5.29885	-1.33242	NM_001195736; NM_001195737; NM_001195738; NM_001195740; NM_001195741; NM_152371; NR_036637; NR_036638; XM_006710354; XM_006724944; XM_011540664; XM_011540665; XM_011540666; XM_011546394; XM_011546395; XM_011546396; ENST00000378424; ENST00000378425; ENST00000378427; ENST00000419916; ENST00000444521; ENST00000464043; ENST00000465233; ENST00000474659; ENST00000476686; ENST00000477045; ENST0000048168…	FAM213B
16658119	3.27072	3.3179	-1.03324	XR_946835; XR_946836; XR_946837; XR_946838; XR_946839; XR_946840; XR_951607; XR_951608; XR_951609; XR_951610; XR_951611; XR_951612; XR_955646; XR_955647; XR_955650; XR_955696; XR_955703; XR_955704	LOC105378597
16658122	4.47519	4.47519	-1	XR_946841; XR_946842; XR_946843; XR_946844; XR_946845; XR_946846; XR_946847; XR_946848; XR_946849; XR_946850; XR_946851; XR_946852; XR_946853; XR_946854; XR_946855; XR_946856; XR_946857; XR_946858; XR_946859; XR_946860; XR_946861; XR_946862; XR_951576; XR_951577; XR_951578; XR_951579; XR_951580; XR_951581; XR_951582; XR_951583; XR_951584; XR_951585; XR_951586; XR_951587; XR_951588; XR_951589; XR_…	LOC105378598
16658125	3.12505	3.12505	-1
16658129	3.98941	3.98941	-1	NM_080431; ENST00000378404; AB057364; AF440740; BC029499; OTTHUMT00000001331; uc001ajz.3	ACTRT2
16658135	4.93385	4.93385	-1	NM_022114; NM_199454; XM_005244772; XM_005244773; XM_005244774; XM_006710814; XM_011541944; XM_011541945; ENST00000270722; ENST00000378389; ENST00000378391; ENST00000463591; ENST00000509860; ENST00000511072; ENST00000512462; ENST00000514189; ENST00000606170; ENST00000607632; AB078876; AF294278; BC161614; OTTHUMT00000001382; OTTHUMT00000001383; OTTHUMT00000001384; OTTHUMT00000001508; OTTHUMT000000…	PRDM16
16658157	1.60759	1.60759	-1	NR_036215; uc021oez.1	MIR4251
16658159	5.15807	5.15807	-1	NM_014448; XM_011541251; XM_011541252; XM_011541253; XM_011541254; XR_946608; ENST00000378371; ENST00000378373; ENST00000378378; ENST00000418137; ENST00000445297; ENST00000464620; ENST00000485984; AK091910; AK296150; BC002681; BC051838; BT007270; D89016; OTTHUMT00000001515; OTTHUMT00000001516; OTTHUMT00000001517; OTTHUMT00000001518; OTTHUMT00000001519; OTTHUMT00000324123; OTTHUMT00000324124; uc00…	ARHGEF16
16658184	6.98731	6.92143	1.04672	NM_182752; ENST00000344579; ENST00000378344; AK289919; AK298343; BC019034; OTTHUMT00000001466; OTTHUMT00000001467; uc001akm.3; uc009vlj.3	TPRG1L
16658192	4.16043	4.16043	-1	NM_001126240; NM_001126241; NM_001126242; NM_001204184; NM_001204185; NM_001204186; NM_001204187; NM_001204188; NM_001204189; NM_001204190; NM_001204191; NM_001204192; NM_005427; XM_011542064; ENST00000346387; ENST00000354437; ENST00000357733; ENST00000378280; ENST00000378285; ENST00000378288; ENST00000378290; ENST00000378295; ENST00000603362; ENST00000603364; ENST00000604074; ENST00000604194; EN…	TP73
16658210	3.27205	3.27205	-1	NM_152492; XM_011540780; XM_011540781; XM_011540782; XM_011540783; XR_946553; XR_946554; ENST00000294600; ENST00000462521; AK057387; BC112108; BC112112; OTTHUMT00000009740; OTTHUMT00000009741; uc001akv.2	CCDC27
16658226	3.09636	3.09636	-1	NM_001163724; NM_001288583; ENST00000444870; ENST00000452264; ENST00000561886; BC042129; KC152644; OTTHUMT00000009742; OTTHUMT00000009743; OTTHUMT00000431890; uc001akw.4	SMIM1
16658231	4.481	4.61456	-1.097	NM_001282669; NM_004402; NR_104222; XM_011540863; XM_011540864; XM_011540865; XR_946563; XR_946564; XR_946565; ENST00000338895; ENST00000339350; ENST00000341385; ENST00000378206; ENST00000378209; ENST00000461150; ENST00000468793; ENST00000475969; ENST00000477548; ENST00000481945; ENST00000491998; ENST00000625756; AB013918; AB028911; AB028912; AB028913; AF039210; AF064019; AF409060; AF409061; AF40…	DFFB
16658248	4.45165	4.45165	-1	NR_024455; ENST00000413332; ENST00000439488; ENST00000442673; AK130173; BC017122	LINC01134
16658254	4.51612	4.51612	-1	NR_040065; AK124708	LINC01346
16658259	3.37899	3.30934	1.04946	XR_931291; XR_931300; XR_931309; XR_931312; XR_931319; XR_931321; XR_931324; XR_931327; XR_931328; XR_931331; XR_946892; XR_946893	LOC105376673
16658265	4.83534	4.83534	-1
16658268	3.34964	3.34964	-1	NR_027088; ENST00000423197; ENST00000633821; AK093498; uc001alj.2	LOC284661
16658278	3.98941	3.98941	-1
16658281	2.57594	2.57594	-1	XR_931523; XR_931524; XR_931525; XR_931528; XR_946896; XR_946897; XR_946898; XR_946899	LOC105376679; LOC105378611
16658289	3.89576	3.89576	-1	NM_001042478; NM_018836; XM_011541786; XM_011541787; XM_011541788; ENST00000378190; ENST00000378191; ENST00000466761; AF175409; AY282806; BC041648; OTTHUMT00000001542; OTTHUMT00000001543; OTTHUMT00000001645; uc001alm.1; uc001aln.3	AJAP1
16658300	3.94258	3.94258	-1	XR_426643; XR_431110; XR_931612; XR_931614; XR_946903; XR_946904	LOC102724429
16658309	4.11893	4.11893	-1
16658312	5.44455	5.44455	-1	NM_001199860; NM_001199861; NM_001199862; NM_001199863; NM_003636; NM_172130; XM_005263513; XM_005263514; XM_011542320; XM_011542321; XM_011542322; XM_011542323; XM_011542324; ENST00000164247; ENST00000341524; ENST00000352527; ENST00000378083; ENST00000378092; ENST00000378097; ENST00000378111; ENST00000389632; ENST00000428161; ENST00000435937; ENST00000445501; ENST00000458166; ENST00000459822; EN…	KCNAB2
16658350	5.23691	5.17111	1.04666	NM_207396; XM_011541438; XM_011541439; XM_011541440; XR_946651; XR_946652; ENST00000377939; ENST00000463453; ENST00000466994; ENST00000483336; ENST00000484435; ENST00000485539; ENST00000492476; ENST00000496329; ENST00000496676; AK056658; AK128246; AK128450; AK294223; BC119780; OTTHUMT00000003215; OTTHUMT00000003216; OTTHUMT00000003217; OTTHUMT00000003669; OTTHUMT00000003670; OTTHUMT00000003680; O…	RNF207
16658379	4.38353	4.28379	1.07158	NR_103534; BC030279	LINC00337
16658385	4.2368	4.2368	-1	NM_001024598; XM_011541449; ENST00000377898; OTTHUMT00000003716; uc009vly.2	HES3
16658390	4.80125	4.75432	1.03306	NM_031475; XM_005263501; XM_011542231; XM_011542232; XM_011542235; XM_011542237; XM_011542238; XR_946774; XR_946775; ENST00000377828; ENST00000416731; ENST00000434576; ENST00000461727; ENST00000468561; ENST00000475228; ENST00000477679; OTTHUMT00000001887; OTTHUMT00000001930; OTTHUMT00000001933; OTTHUMT00000002257; OTTHUMT00000002258; OTTHUMT00000099350; uc001amy.3; uc001amz.3; ENST00000633239; OT…	ESPN
16658412	4.88547	4.15321	1.66125
16658414	3.89576	3.89576	-1	NM_138697; NM_177540; XM_011542202; XM_011542203; XM_011542204; XM_011542205; XM_011542206; ENST00000328191; ENST00000333172; ENST00000351136; ENST00000411823; ENST00000415267; AF387617; AF387618; AK292014; AK293499; BC136515; BC136516; uc001ant.3; uc001anu.3; uc021ofp.1	TAS1R1
16658428	4.84862	4.84862	-1	NM_001278647; NM_001278648; NM_005341; XM_011541310; XM_011541311; XM_011541312; XR_946621; XR_946622; XR_946623; ENST00000319084; ENST00000377674; ENST00000435905; ENST00000466813; ENST00000466941; ENST00000482360; ENST00000488936; ENST00000498342; ENST00000619514; AK290156; BC013573; BX648395; L16896; OTTHUMT00000004193; OTTHUMT00000004194; OTTHUMT00000004195; OTTHUMT00000004196; OTTHUMT0000000…	ZBTB48
16658449	6.43706	6.41867	1.01283	NM_153812; XM_011540762; ENST00000377648; ENST00000495385; AY069975; BC038516; OTTHUMT00000004201; OTTHUMT00000004202; uc001aob.4	PHF13
16658457	5.06817	5.06817	-1	NM_001195752; NM_001195753; NM_138350; XM_005263532; XM_011542400; XM_011542401; ENST00000054650; ENST00000307896; ENST00000377627; ENST00000472925; ENST00000480647; ENST00000484669; ENST00000484676; ENST00000487819; AF086370; BC092427; OTTHUMT00000004203; OTTHUMT00000004204; OTTHUMT00000004205; OTTHUMT00000004206; OTTHUMT00000004207; OTTHUMT00000004208; OTTHUMT00000004209; OTTHUMT00000004210; uc…	THAP3
16658471	3.22285	3.22285	-1	NR_104620; NR_104621; ENST00000414210; ENST00000421469; ENST00000432429	LOC100505887
16658477	1.218	1.17095	1.03316
16658479	4.93648	4.93648	-1	NM_001195563; NM_001242701; NM_015215; NR_038934; XM_011541083; XM_011541084; XM_011541085; XM_011541086; XM_011541087; XM_011541088; XM_011541089; XM_011541090; XM_011541091; XM_011541092; ENST00000303635; ENST00000461311; ENST00000461580; ENST00000467267; ENST00000467404; ENST00000470648; ENST00000472283; ENST00000473578; ENST00000476163; ENST00000476864; ENST00000482934; ENST00000486138; ENST0…	CAMTA1
16658523	4.74855	4.31337	1.35208
16658525	2.84672	2.92008	-1.05216	XR_931849; XR_946933	CAMTA1-IT1
16658528	8.06227	8.0215	1.02866	NM_004781; ENST00000054666; ENST00000470357; ENST00000487194; BC003570; BC005941; BC007050; BT007327; CR542145; CR542154; OTTHUMT00000003625; OTTHUMT00000003626; OTTHUMT00000099330; U64520; uc001aol.3	VAMP3
16658536	6.59318	6.53824	1.03882	NM_001289861; NM_001289862; NM_001289863; NM_001289864; NM_016831; XM_005263521; XM_005263522; XM_005263523; XM_005263524; XM_005263529; XM_011542384; XM_011542385; XM_011542386; XM_011542387; XM_011542388; XM_011542389; XM_011542390; ENST00000361923; ENST00000377532; ENST00000377541; ENST00000463106; ENST00000473653; ENST00000494684; ENST00000602883; ENST00000613533; ENST00000614998; AK299123; A…	PER3
16658568	6.81012	6.80861	1.00104	NM_001123377; NM_007262; XM_005263424; ENST00000338639; ENST00000377488; ENST00000377491; ENST00000377493; ENST00000460192; ENST00000465354; ENST00000469225; ENST00000493373; ENST00000493678; ENST00000497113; AB073864; AF021819; AK091679; BC008188; D61380; EU794641; OTTHUMT00000003577; OTTHUMT00000003578; OTTHUMT00000003579; OTTHUMT00000003580; OTTHUMT00000003581; OTTHUMT00000003582; OTTHUMT00000…	PARK7
16658584	3.1489	3.1489	-1
16658589	2.83159	2.96987	-1.10059	NR_125998; ENST00000452982	LOC102724539
16658594	3.91692	3.60913	1.23781	NM_001080397; XM_011541530; XM_011541531; ENST00000289877; ENST00000471889; ENST00000481265; ENST00000497660; AF118274; OTTHUMT00000001245; OTTHUMT00000004896; OTTHUMT00000004899; uc001apb.3; uc001apc.3	SLC45A1
16658607	2.96987	2.96987	-1
16658609	2.80586	2.80586	-1	NR_125999	LOC102724552
16658616	2.03039	2.20869	-1.13155
16658619	3.57423	3.57423	-1	NR_038351; ENST00000442636; uc021oft.1	ENO1-AS1
16658622	3.1578	3.48313	-1.25295	NM_001215; NM_001270500; NM_001270501; NM_001270502; XM_011542083; XM_011542084; ENST00000377436; ENST00000377442; ENST00000377443; ENST00000476083; ENST00000480186; ENST00000549778; AB102863; AB103090; AB103091; AK300652; BC034350; M57892; OTTHUMT00000004911; OTTHUMT00000004912; OTTHUMT00000004913; OTTHUMT00000407378; OTTHUMT00000407379; OTTHUMT00000407380	CA6
16658639	4.31337	4.31337	-1
16658641	3.12505	2.61206	1.427	NR_132738; XR_931920; XR_931926; XR_931929; XR_931941; XR_931943; XR_931946; XR_931949; XR_931952; XR_946941; XR_946942; XR_946943; XR_946944; XR_946945; XR_946946; XR_946947; XR_946948	LOC102724571
16658644	5.02672	5.42734	-1.32007	NM_001282587; NM_004285; XM_005263539; XM_005263540; XM_006711052; XM_011542446; ENST00000377403; ENST00000495451; ENST00000602477; BC081559; OTTHUMT00000004928; OTTHUMT00000004929; OTTHUMT00000467543; uc001apt.3	H6PD
16658653	2.7729	2.7729	-1
16658655	5.39986	5.37946	1.01424	NM_025106; ENST00000328089; ENST00000357898; ENST00000377399; ENST00000450402; AF403026; BC015711; OTTHUMT00000003727; OTTHUMT00000003728; OTTHUMT00000303969; OTTHUMT00000303970; uc001apv.3; uc010oae.2	SPSB1
16658664	5.43346	5.43346	-1	NM_032315; XM_005263503; XM_011542296; ENST00000302692; AF495714; BC004991; BC073135; OTTHUMT00000003851; uc001apw.3	SLC25A33
16658674	4.74455	4.74455	-1	NM_001010866; NM_001130924; XM_006710417; XM_006710418; XM_011540908; XM_011540909; XM_011540910; XR_244785; ENST00000340305; ENST00000340381; ENST00000416541; ENST00000508400; ENST00000510900; BC121187; BC137291; BX648377; OTTHUMT00000127671; OTTHUMT00000127672; OTTHUMT00000127673; OTTHUMT00000367639; OTTHUMT00000367640; uc001apy.3; uc021ofy.1; uc021ofz.1	TMEM201
16658690	5.83832	5.90032	-1.04391	NM_005026; XM_005263473; XM_006710686; XM_006710687; XM_006710688; XM_006710689; XM_006710690; XM_011541581; XM_011541582; XM_011541583; XR_946667; ENST00000361110; ENST00000377346; ENST00000479223; ENST00000481137; ENST00000484851; ENST00000536656; ENST00000543390; ENST00000628140; AK303425; BC132919; BC132921; BC144264; BC150297; DQ263594; DQ263595; DQ263596; JN190435; OTTHUMT00000004235; OTTHU…	PIK3CD
16658726	4.81583	4.81583	-1
16658730	4.15108	4.15108	-1
16658733	3.9866	3.83004	1.11462	NM_001297778	NMNAT1
16658736	5.60781	5.21781	1.31039	NM_001297778; NM_001297779; NM_022787; XM_011541971; ENST00000377205; ENST00000403197; ENST00000462686; ENST00000492735; ENST00000496751; AF314163; AF459819; AK222920; BC014943; OTTHUMT00000005029; OTTHUMT00000005030; OTTHUMT00000005031; OTTHUMT00000005032; OTTHUMT00000092155; uc001aqp.3; AF088049; AF312734	NMNAT1
16658750	2.80586	2.80586	-1
16658752	2.95964	3.07245	-1.08133	NM_052960; ENST00000294435; ENST00000315901; AF399927; AY145438; BC033883; BC063013; OTTHUMT00000005027; OTTHUMT00000005028; uc001aqq.3; uc009vms.3	RBP7
16658758	7.24985	7.1947	1.03897	NM_001105562; NM_006048; XM_005263422; XM_011540488; XM_011540489; XM_011540490; XR_946516; ENST00000253251; ENST00000343090; ENST00000377153; ENST00000462658; ENST00000465408; ENST00000466379; ENST00000470736; ENST00000475795; ENST00000487244; ENST00000488228; AB028839; AF043117; AF091093; AF331520; AK023654; AK292444; AK304484; BC093696; JF289274; OTTHUMT00000005016; OTTHUMT00000005017; OTTHUMT…	UBE4B
16658800	2.73836	2.73836	-1
16658802	6.57459	6.92599	-1.2758	NM_015074; NM_183416; ENST00000263934; ENST00000377081; ENST00000377083; ENST00000377086; ENST00000377093; ENST00000465635; ENST00000470616; ENST00000483340; ENST00000497835; ENST00000620295; ENST00000622724; AB011163; AB017133; AB040881; AB088210; AB088211; AB088212; AB088213; AF257176; AK074279; AK297439; AY043362; AY139835; BC001415; BC115395; BT007174; OTTHUMT00000005102; OTTHUMT00000005103; …	KIF1B
16658864	5.88789	6.34053	-1.36854	NM_001304451; NM_001304452; NM_002631; ENST00000270776; ENST00000460189; ENST00000465632; ENST00000477958; ENST00000483936; ENST00000487775; ENST00000491493; ENST00000493288; ENST00000496718; ENST00000498356; AK290404; AK296889; AK298830; AK300952; AK303898; AK304423; BC000368; OTTHUMT00000005398; OTTHUMT00000005399; OTTHUMT00000005401; OTTHUMT00000005402; OTTHUMT00000005403; OTTHUMT00000005404; …	PGD
16658889	5.38997	5.75655	-1.28929	NM_001243768; NM_001270517; NM_001302; NM_198544; NM_199006; NM_199294; NR_036462; NR_037187; ENST00000309048; ENST00000377049; ENST00000400900; ENST00000462462; ENST00000464507; ENST00000465026; ENST00000470413; ENST00000477755; ENST00000602296; ENST00000602446; ENST00000602486; ENST00000602787; AF013252; AF086433; BC029430; BC119724; OTTHUMT00000005410; OTTHUMT00000130794; OTTHUMT00000130797; O…	APITD1-CORT; CORT; APITD1
16658904	3.62989	3.62989	-1
16658909	5.9669	5.9669	-1	NM_004565; XM_005263470; XM_011541577; XM_011541578; XM_011541579; XM_011541580; ENST00000356607; ENST00000472851; ENST00000491661; ENST00000492696; AB017546; AF045186; AK002194; AK293684; AK298136; BC006327; BC017848; BC054017; CR450321; CR542083; OTTHUMT00000005414; OTTHUMT00000005415; OTTHUMT00000005416; OTTHUMT00000005417; uc001arl.3; uc001arm.1; uc001arn.3; uc009vmu.1; uc009vmv.3; uc009vmw.3…	PEX14
16658926	6.64532	6.64532	-1	NM_007375; XR_946596; XR_946597; ENST00000240185; ENST00000315091; ENST00000439080; ENST00000472476; ENST00000473118; ENST00000473869; ENST00000476201; ENST00000477447; ENST00000480464; ENST00000496840; ENST00000610369; ENST00000611008; ENST00000611963; ENST00000613177; ENST00000613864; ENST00000614494; ENST00000616545; ENST00000617172; ENST00000618606; ENST00000619555; ENST00000620505; ENST00000…	TARDBP
16658947	4.57783	4.57783	-1
16658950	3.79582	3.79582	-1	XR_932786; XR_932788; XR_946955; XR_946956; ENST00000435388; ENST00000447600	LOC105376736
16658954	2.05151	2.05151	-1	NR_046600; ENST00000420480; ENST00000445982	MTOR-AS1
16658960	1.0238	0.930206	1.06702
16658962	3.89576	3.89576	-1	NM_021146; ENST00000376819; ENST00000476934; AB593026; AB593027; AY358301; BC001881; BT009802; OTTHUMT00000005564; OTTHUMT00000099300	ANGPTL7
16658971	1.87103	1.87103	-1
16658973	5.60135	5.60135	-1	NM_013319; XM_006710590; XM_011541304; XR_946616; ENST00000376804; ENST00000376810; ENST00000483738; ENST00000486588; AF117064; BC004468; BT006832; OTTHUMT00000005773; OTTHUMT00000005774; OTTHUMT00000005775; OTTHUMT00000005776; uc001asg.3	UBIAD1
16658982	4.88815	4.88815	-1	XR_932823; XR_946958	LOC105376739
16658987	4.56728	4.23892	1.25559	XR_932829; XR_946959	LOC105376740
16658991	3.74235	3.74235	-1	NM_020780; XM_011541828; XM_011541829; XM_011541830; XM_011541831; XM_011541832; XM_011541833; XM_011541834; XM_011541835; XR_946717; ENST00000294484; ENST00000304391; ENST00000423056; AB593117; AL117235; OTTHUMT00000005770; OTTHUMT00000005771; OTTHUMT00000005772; uc001ash.4; uc001asi.1; uc009vmz.1	PTCHD2
16659017	4.31337	4.31337	-1	NR_104624; ENST00000453135	LOC101929181
16659021	5.50933	5.4773	1.02245	NM_001014765; NM_001304790; NM_001304791; NM_033182; NM_183412; NM_183413; NR_130909; XM_005263535; XM_005263536; XM_005263537; XM_006711043; XM_006711045; XM_011542435; XM_011542436; ENST00000251546; ENST00000251547; ENST00000376760; ENST00000376762; ENST00000376768; ENST00000376770; ENST00000425796; ENST00000471895; ENST00000475435; AK293721; AK294053; AK301418; AK316284; AK316347; AY007380; AY…	FBXO44
16659036	4.73559	4.85208	-1.08409	NM_018438; XM_005263448; XM_005263449; XM_005263451; XM_006710571; XM_011541232; ENST00000376753; ENST00000449067; ENST00000474239; AF233223; BC020880; OTTHUMT00000006332; OTTHUMT00000006333; OTTHUMT00000006334; uc001aso.3	FBXO6
16659046	3.27072	3.27072	-1	NM_198545; XM_011541405; XM_011541406; ENST00000294485; AB301919; AK075558; AK092318; AY358750; BC021286; BC111064; OTTHUMT00000006325; uc001asr.1	DRAXIN
16659054	6.28864	6.3572	-1.04867	NM_001040194; NM_001040195; NM_001040196; NM_001040197; NM_020350; XM_011541799; XM_011541800; XM_011541801; XM_011541802; XM_011541803; ENST00000314340; ENST00000376627; ENST00000376629; ENST00000376637; ENST00000400895; ENST00000452018; ENST00000471765; ENST00000476309; ENST00000476512; ENST00000491346; ENST00000494437; ENST00000510878; ENST00000513739; ENST00000514733; AF165187; AF312374; AK29…	AGTRAP
16659070	4.69386	4.69386	-1	NM_001010881; XM_006711078; XM_011541267; XM_011541268; XM_011541269; XM_011541270; XM_011541271; XM_011541272; XM_011541273; XM_011541274; XM_011541275; XM_011541276; XM_011541277; XM_011541278; XM_011541279; XM_011541280; XM_011541281; AF398935; BC128091; BC128092; OTTHUMT00000006326; OTTHUMT00000006327; OTTHUMT00000006328; OTTHUMT00000006329; OTTHUMT00000006330; OTTHUMT00000006331; uc001asy.1;…	C1orf167
16659102	6.73202	6.65447	1.05523	NM_001256959; NM_001286; NR_046428; ENST00000312413; ENST00000346436; ENST00000376490; ENST00000376491; ENST00000376492; ENST00000376496; ENST00000376497; ENST00000494028; AK289999; AK294764; BC117420; BC117424; OTTHUMT00000006639; OTTHUMT00000006640; OTTHUMT00000006641; OTTHUMT00000006642; OTTHUMT00000006643; OTTHUMT00000006809; OTTHUMT00000006810	CLCN6
16659133	3.64274	3.64274	-1	NR_037806; FJ706070; FJ706073; FJ706078; FJ706079; uc010oav.1; uc010oaw.1; uc010oax.1; uc010oay.1; uc010oaz.1; uc010oba.1	NPPA-AS1
16659140	9.44876	9.61327	-1.12078	NM_000302; NM_001316320; XM_011541594; ENST00000196061; ENST00000358133; ENST00000429000; ENST00000449038; ENST00000465920; ENST00000470133; ENST00000481933; ENST00000485046; ENST00000491536; AK124035; AK294688; AK295254; AK299150; AK316285; BC016657; OTTHUMT00000006865; OTTHUMT00000006866; OTTHUMT00000006867; OTTHUMT00000006868; OTTHUMT00000006869; OTTHUMT00000006870; OTTHUMT00000006871; OTTHUMT…	PLOD1
16659171	7.63346	7.47748	1.11418	NM_001127660; NM_014874; XM_005263543; XM_005263545; XM_005263547; XM_005263548; ENST00000235329; ENST00000412236; ENST00000444836; ENST00000484391; ENST00000490079; ENST00000497302; AF036536; AK289828; AK295890; AY028429; BC017061; OTTHUMT00000006859; OTTHUMT00000006861; OTTHUMT00000006862; OTTHUMT00000006863; OTTHUMT00000006864; uc001atn.4; uc009vni.3	MFN2
16659200	5.32727	5.33552	-1.00574	NM_021933; XM_005263487; XM_011541895; XM_011541896; ENST00000235332; ENST00000460823; ENST00000466860; ENST00000478299; ENST00000478749; ENST00000492256; ENST00000498685; AK095928; BC008068; FJ618905; OTTHUMT00000006941; OTTHUMT00000006942; OTTHUMT00000006943; OTTHUMT00000006944; OTTHUMT00000006945; OTTHUMT00000006946; OTTHUMT00000006947; uc001ato.2	MIIP
16659217	4.42962	4.42962	-1	NM_001243; NM_001281430; XM_011542441; XM_011542442; XM_011542443; XM_011542444; ENST00000263932; ENST00000413146; ENST00000417814; ENST00000479933; ENST00000514649; BC063482; BC073839; BC136400; D86042; M83554; uc001atq.3; uc001atr.3; uc001ats.3; uc010obc.2	TNFRSF8
16659238	5.19023	5.19023	-1	NM_001066; NR_039775; XM_011542060; XM_011542061; XM_011542062; XM_011542063; ENST00000376259; ENST00000489921; ENST00000492361; ENST00000536782; ENST00000584158; AY148473; BC052977; BT019927; EU826615; M32315; M55994; OTTHUMT00000005133; OTTHUMT00000005134; OTTHUMT00000005135; uc001att.3; uc001atu.3; uc009vnk.3; uc021ogi.1	TNFRSF1B; MIR4632
16659251	6.87883	6.87883	-1	NM_015378; NM_018156; ENST00000011700; ENST00000460333; ENST00000466732; ENST00000469054; ENST00000473099; ENST00000476045; ENST00000476169; ENST00000481484; ENST00000487188; ENST00000489961; ENST00000543710; ENST00000543766; ENST00000613099; ENST00000620676; AK001481; AK026719; AK125118; AK295882; AK304850; OTTHUMT00000036897; OTTHUMT00000036898; OTTHUMT00000036899; OTTHUMT00000036900; OTTHUMT00…	VPS13D
16659340	4.33501	4.33501	-1	XR_932908; XR_932916; XR_946965; XR_946966	LOC105376744
16659343	2.96545	2.96545	-1	NM_001013630; XM_011541357; XM_011541358; XM_011541359; XM_011541360; ENST00000376221; OTTHUMT00000005328; uc001auf.3	AADACL4
16659349	3.7872	3.7872	-1	NM_001103170; NR_111984; ENST00000359318; ENST00000620146; OTTHUMT00000005323; OTTHUMT00000005324; uc001aug.1; uc009vnn.1	AADACL3
16659355	4.76794	4.35773	1.32888
16659357	3.58485	2.96545	1.53624	NM_152290; XM_011542434; ENST00000376210; ENST00000474179; ENST00000614859; AK026705; AK298760; BC029894; BX647383; OTTHUMT00000005325; OTTHUMT00000005326; OTTHUMT00000005327; uc001auh.3; uc010obe.1	C1orf158
16659366	3.19004	3.19004	-1	NM_001080830; XM_011541450; ENST00000357726; OTTHUMT00000005457; uc001aui.3	PRAMEF12
16659371	2.41615	2.43823	-1.01542	NM_001294139; XM_006711081; XM_006724954; BC040902; OTTHUMT00000005459	PRAMEF1; PRAMEF28; PRAMEF13
16659380	2.96987	2.96987	-1	NM_023014; XM_011542004; ENST00000240189; ENST00000632257; BC075008; BC075009; OTTHUMT00000005517; uc001aum.1	PRAMEF2
16659387	4.45165	4.45165	-1	NM_001012276; ENST00000355096; ENST00000357367; ENST00000611408; ENST00000614831; ENST00000616484; ENST00000616979; ENST00000621519; ENST00000631760; ENST00000632222; ENST00000632952; BC140755; BC144565; OTTHUMT00000022043; OTTHUMT00000480134; NM_001012277; ENST00000330881; ENST00000633146; OTTHUMT00000005513	PRAMEF8; PRAMEF7
16659393	3.22285	3.22285	-1
16659395	4.94868	4.80125	1.1076	NM_001099850; NM_001100631; ENST00000624297; ENST00000632307; uc009vnq.1	PRAMEF18; PRAMEF22
16659399	4.86826	4.81243	1.03946
16659404	3.16763	4.03606	-1.82567
16659407	4.07743	4.07743	-1	NM_001013407; ENST00000618079; ENST00000621481; ENST00000622421; ENST00000633074; OTTHUMT00000468934; OTTHUMT00000480132; uc001aus.1; BC130274; BC130276	PRAMEF5
16659413	4.23892	4.23892	-1	NM_001098376; ENST00000376152; ENST00000613530; OTTHUMT00000022041; uc001auw.1; uc001ava.1; ENST00000622351	PRAMEF15; PRAMEF9; PRAMEF27
16659419	3.49194	3.49194	-1
16659422	4.56567	4.51612	1.03494	NM_001045480; uc001aux.3	PRAMEF16
16659428	3.79582	3.79582	-1
16659434	4.23892	4.23892	-1	NM_001098376; ENST00000376152; ENST00000613530; OTTHUMT00000022041; uc001auw.1; uc001ava.1; ENST00000615797; ENST00000618988; ENST00000622351; ENST00000634064	PRAMEF15; PRAMEF9; PRAMEF25; PRAMEF27
16659440	3.49194	3.49194	-1
16659443	3.79582	3.79582	-1	NM_001099851; BC144662; BC146858; OTTHUMT00000021780; uc009vnz.1	PRAMEF17
16659449	3.79582	3.79582	-1	NM_001099852; XM_011541954; ENST00000316412; ENST00000602960; OTTHUMT00000021782; uc009vnv.1; uc009voa.1	PRAMEF20
16659455	3.31922	3.31922	-1
16659459	5.83832	5.83832	-1	NM_001006624; NM_001006625; NM_006474; NM_198389; XM_006710295; ENST00000294489; ENST00000376057; ENST00000376061; ENST00000475043; ENST00000487038; ENST00000488631; ENST00000506205; ENST00000509009; ENST00000510906; ENST00000513143; ENST00000617617; ENST00000621990; AB127958; AF030428; AF390106; AY194238; BC014668; BC022812; OTTHUMT00000021783; OTTHUMT00000021784; OTTHUMT00000021785; OTTHUMT0000…	PDPN
16659475	3.57423	3.57423	-1	XR_946968	LOC105378612
16659478	5.63047	5.63047	-1	NM_001007257; NM_001135610; NM_012231; NM_015866; XM_005245998; XM_011542092; XM_011542093; ENST00000235372; ENST00000311066; ENST00000343137; ENST00000376048; ENST00000407521; ENST00000413440; ENST00000484063; ENST00000487453; ENST00000491134; ENST00000491815; ENST00000502724; ENST00000502727; ENST00000503842; ENST00000505823; AK123605; BC140012; D45132; OTTHUMT00000021792; OTTHUMT00000021939; O…	PRDM2
16659501	3.94258	3.94258	-1	XM_005245795; XM_011541074; XM_011541078; XM_011541079; XM_011541080	KAZN
16659505	2.14253	2.14253	-1
16659508	4.45165	4.45165	-1	NM_001017999; NM_001018000; NM_001018001; NM_015209; NM_201628; XM_005245795; XM_011541074; XM_011541075; XM_011541076; XM_011541077; XM_011541078; XM_011541079; XM_011541080; XM_011541081; XM_011541082; ENST00000361144; ENST00000376028; ENST00000376030; ENST00000400797; ENST00000400798; ENST00000491547; ENST00000503743; AK293806; AY505119; AY505120; AY505121; AY505122; BC035501; BC101637; BC1136…	KAZN
16659537	5.40375	5.58571	-1.13442	NM_001136216; NM_001136217; NM_001136218; NM_018022; XM_005245919; XM_011541676; ENST00000376008; ENST00000376014; ENST00000400796; ENST00000428417; ENST00000434578; ENST00000451326; AK292184; BC000202; BC000593; BC005177; OTTHUMT00000005698; OTTHUMT00000005699; OTTHUMT00000145238; OTTHUMT00000145239; OTTHUMT00000467178; uc001avw.4; uc001avx.3; uc001avy.3; uc001avz.3; uc010obk.2; AK129922	TMEM51
16659545	4.63701	4.63701	-1	NM_052929; XM_011540575; XM_011540576; XM_011540577; XM_011540578; XM_011540579; XM_011540580; XM_011540581; XM_011540582; XM_011540583; XM_011540584; XM_011540585; XM_011540586; XM_011540587; XM_011540588; XM_011540589; XM_011540590; XM_011540591; XM_011540592; XM_011540593; XM_011540594; XM_011540595; XM_011540596; XM_011540597; XM_011540598; XR_946534; XR_946535; XR_946536; XR_946537; XR_94653…	FHAD1
16659605	7.27132	7.97851	-1.63262	NM_024329; XM_005246000; XM_011542114; ENST00000375980; ENST00000445566; BC007233; BC014923; BC023611; BC068473; OTTHUMT00000006433; OTTHUMT00000006434; uc001awh.2	EFHD2
16659612	4.90119	4.90119	-1	NM_007272; XM_011540550; ENST00000375943; ENST00000375949; ENST00000476813; ENST00000483406; AK289447; BC015118; OTTHUMT00000006435; OTTHUMT00000006436; OTTHUMT00000006437; S82198; uc001awi.1; uc001awj.1	CTRC
16659623	5.38896	5.38896	-1	NM_033440; ENST00000359621; ENST00000459653; ENST00000494280; ENST00000497590; BC007031; BC069331; BC069432; D00236; M16631; M16652; OTTHUMT00000006445; OTTHUMT00000006446; OTTHUMT00000006447; OTTHUMT00000006451; uc001awk.3; CR450291	CELA2A; CELA2B
16659637	2.32547	2.32547	-1	NM_015849; ENST00000375910; ENST00000422901; ENST00000488764; ENST00000494280; BC069412; BC069455; BC113540; BC113542; BC171735; M16653; OTTHUMT00000006448; OTTHUMT00000006449; OTTHUMT00000006450; OTTHUMT00000006451; uc001awl.3	CELA2B
16659650	6.06913	6.06913	-1	NM_001287811; NM_015291; NR_109898; ENST00000375838; ENST00000375847; ENST00000375849; ENST00000472665; ENST00000475133; ENST00000479655; ENST00000483270; ENST00000490811; ENST00000495523; ENST00000616884; AK091848; AK292479; BC047363; BX648982; OTTHUMT00000006764; OTTHUMT00000006765; OTTHUMT00000006766; OTTHUMT00000006767; OTTHUMT00000006768; OTTHUMT00000006769; OTTHUMT00000006770; OTTHUMT000000…	DNAJC16
16659684	4.9365	4.90119	1.02478
16659686	6.42556	6.45566	-1.02109	NM_006511; NM_032341; ENST00000320153; ENST00000345034; ENST00000480945; ENST00000483899; ENST00000486680; ENST00000546927; ENST00000548451; AK057374; AK293006; BC006011; OTTHUMT00000006826; OTTHUMT00000006827; OTTHUMT00000006828; OTTHUMT00000006829; OTTHUMT00000145500; OTTHUMT00000404333; OTTHUMT00000404334; uc001aww.3; uc001awx.2; uc009voj.2; uc010obn.2	RSC1A1; DDI2
16659704	8.05001	8.05001	-1	NM_015164; XM_005245790; XM_005245791; XR_946590; ENST00000375793; ENST00000375799; ENST00000462455; ENST00000477849; AK304875; BC040441; OTTHUMT00000008463; OTTHUMT00000008464; OTTHUMT00000008465; OTTHUMT00000008466; uc010obo.2	PLEKHM2
16659727	4.83534	4.83534	-1	NM_207348; XM_005245856; XM_011541291; XM_011541292; XM_011541293; ENST00000294454; ENST00000465495; ENST00000489568; AK024244; BC027998; OTTHUMT00000008467; OTTHUMT00000008468; OTTHUMT00000008469; uc001axb.1	SLC25A34
16659737	4.31337	4.31337	-1	NM_001013641; ENST00000375782; ENST00000465575; BC127706; BC127707; BC137239; BC137240; OTTHUMT00000008471; OTTHUMT00000008472	TMEM82
16659746	5.88786	5.83832	1.03494	NM_001024215; NM_001024216; NM_017556; XM_005245900; XM_005245901; XM_005245902; XM_005245903; XM_005245909; XM_006710704; XM_006710705; XM_011541616; XM_011541617; XM_011541618; XM_011541619; XR_946670; ENST00000332305; ENST00000375766; ENST00000375771; ENST00000430076; ENST00000431771; ENST00000441801; ENST00000483633; ENST00000496928; ENST00000502638; ENST00000502739; ENST00000508310; ENST0000…	FBLIM1
16659765	8.70407	8.5951	1.07846	NM_015001; ENST00000375759; ENST00000438066; ENST00000442985; ENST00000471538; ENST00000487496; AF085964; AF356524; OTTHUMT00000025993; OTTHUMT00000025994; OTTHUMT00000025995; OTTHUMT00000025996; OTTHUMT00000025997; uc001axk.1	SPEN
16659786	1.90381	1.90381	-1
16659788	3.45118	3.45118	-1	NM_178840; ENST00000329454; AK127425; BC017946; OTTHUMT00000026317; uc001axn.3	C1orf64
16659794	3.34068	3.34068	-1	NM_001042704; NM_001257139; NM_004070; ENST00000331433; ENST00000375692; ENST00000439316; ENST00000464764; ENST00000477360; ENST00000491433; ENST00000495784; BC035373; BC048282; BC053869; uc001axt.3; uc001axu.3; uc001axv.3; uc010obw.2; uc010obx.1; uc010oby.1; AK290814; AK293476; AK293586; AK298285	CLCNKA
16659825	4.31337	4.31337	-1	NM_000085; NM_001165945; XM_011540619; XM_011540620; XM_011540621; ENST00000375667; ENST00000375679; ENST00000431772; ENST00000619181; AK292335; BC020873; OTTHUMT00000026331; OTTHUMT00000026332; OTTHUMT00000099351	CLCNKB
16659853	4.90119	4.90119	-1	XR_241209; XR_250696; XR_933493; XR_933500; XR_933555; XR_933608; XR_946987; XR_946988; XR_946989; XR_946990	LOC101927479
16659856	3.6235	3.55767	1.04669	XR_933500; XR_933555; XR_946988; XR_946989	LOC101927479
16659859	4.31154	4.31154	-1
16659862	2.14253	2.14253	-1
16659865	4.99466	4.99466	-1	NM_001114600; NM_001271869; NR_073500; NR_073501; NR_073502; NR_073503; ENST00000401088; ENST00000401089; ENST00000471507; ENST00000472351; ENST00000472461; ENST00000475078; ENST00000475554; ENST00000476423; ENST00000486763; ENST00000492354; AB097042; AB097043; AB097044; AB097045; AB097046; AK297926; AK298576; AK316205; BC023988; BC065538; OTTHUMT00000006283; OTTHUMT00000100296; OTTHUMT0000010029…	SZRD1
16659881	6.94503	6.94503	-1	NM_001145277; NM_001145278; NM_018090; XM_011541767; ENST00000337132; ENST00000443980; ENST00000457722; ENST00000459640; ENST00000486390; ENST00000492095; ENST00000496239; ENST00000504551; ENST00000504858; ENST00000508680; ENST00000509727; ENST00000513161; AK024468; AK300764; AK302227; BC017014; BC018914; OTTHUMT00000006680; OTTHUMT00000006681; OTTHUMT00000006682; OTTHUMT00000006683; OTTHUMT00000…	NECAP2
16659904	4.51612	4.51612	-1
16659907	5.39423	5.23462	1.11698
16659911	4.07743	4.07743	-1	XM_006711085; XM_006726329; AK093202	LOC102724970; LOC100133616
16659916	1.43989	1.43989	-1	uc021ogu.1; uc021ogy.1	MIR3675
16659918	3.98941	3.98941	-1
16659921	5.06817	5.16598	-1.07015	NR_027504; AK293358; AK298457; OTTHUMT00000127743; uc001azk.2; uc001azm.4; uc009vow.2; uc010ocg.1; uc010och.2; uc010oci.1; AK125231; BC044862	MST1P2; MST1
16659936	3.5127	4.27495	-1.69613	NM_001282321; NM_001310138; OTTHUMT00000479158	FAM231A; FAM231C
16659938	1.43989	1.43989	-1	uc021ogu.1; uc021ogy.1	MIR3675
16659940	4.69776	5.03738	-1.26542
16659944	4.15978	3.1967	1.94946	XR_947000; XR_250707; XR_430574; AK125737	LOC101927806; LOC440570
16659951	5.36505	5.36505	-1	NM_014675; XM_006711058; XM_011542468; XM_011542469; XM_011542470; XM_011542471; XM_011542472; ENST00000375541; ENST00000445545; ENST00000465021; ENST00000465291; ENST00000466256; ENST00000467938; ENST00000492631; ENST00000498688; AK026910; BC126911; BC126912; DQ139275; OTTHUMT00000006249; OTTHUMT00000006250; OTTHUMT00000006578; OTTHUMT00000006579; OTTHUMT00000006580; OTTHUMT00000006587; OTTHUMT0…	CROCC
16660003	4.99466	4.99466	-1
16660006	1.27934	1.27934	-1
16660008	4.23892	4.23892	-1	AK127830	LOC400743
16660014	3.42247	3.42247	-1	NM_013358; XM_011541305; XM_011541306; XM_011541307; XM_011548845; XM_011548846; XM_011548847; XR_946617; XR_946618; XR_946619; XR_946620; XR_953235; XR_953236; XR_953237; XR_953238; ENST00000375471; ENST00000460293; ENST00000483501; ENST00000627929; ENST00000629222; ENST00000631074; AB033768; AK026652; AK127515; AK293275; AK298538; AK298892; BC130574; BC136402; OTTHUMT00000006621; OTTHUMT0000000…	PADI1
16660038	5.1516	5.1244	1.01903	NM_016233; XM_006710684; XM_011541571; XM_011541572; XM_011548848; XM_011548849; XM_011548850; ENST00000375460; ENST00000625769; AB026831; BC041592; BC109091; BC109092; OTTHUMT00000006805; uc001bai.3	PADI3
16660057	5.55403	5.55403	-1	NR_039768; ENST00000582732; ENST00000630380	MIR3972
16660059	3.90657	3.90657	-1	NM_012387; XM_011541150; XM_011541151; XM_011541152; XM_011541153; XM_011541154; XM_011541155; XM_011541156; XM_011541157; XM_011548837; XM_011548838; XM_011548839; XM_011548840; XM_011548841; XM_011548842; XM_011548843; XM_011548844; ENST00000375448; ENST00000375453; ENST00000467001; ENST00000468945; ENST00000487048; ENST00000626048; ENST00000627140; ENST00000627887; ENST00000628035; ENST0000062…	PADI4
16660081	4.41393	4.41393	-1	NM_207421; ENST00000619609; ENST00000625380; AY422079; AY443100; OTTHUMT00000006804; uc001bak.1	PADI6
16660098	5.97517	5.95372	1.01498
16660101	4.51945	4.16043	1.28255
16660103	4.74755	4.74755	-1	NM_001011722; NM_018125; XM_005245923; XM_005245925; XM_005245927; XM_005245929; XM_006710728; XM_006710729; XM_006710731; XM_011541691; XM_011541692; XM_011541693; XM_011541694; XM_011541695; XM_011541696; XR_946686; XR_946687; XR_946688; XR_946689; XR_946690; XR_946691; ENST00000167825; ENST00000361221; ENST00000375408; ENST00000375415; ENST00000466782; ENST00000469726; ENST00000482359; ENST000…	ARHGEF10L
16660145	3.98941	3.98941	-1	XM_011542207; XM_011542208; XM_011542209; XM_011542210; XM_011542211	ACTL8
16660151	4.31337	4.31337	-1	NM_030812; XM_011542207; XM_011542208; XM_011542209; XM_011542210; XM_011542211; XM_011542212; XM_011542213; XM_011542214; ENST00000375406; ENST00000617065; BC028909; OTTHUMT00000007143; uc001bat.3	ACTL8
16660156	4.51612	4.51612	-1	NM_032880; XM_011542318; XM_011542319; ENST00000251296; ENST00000412684; ENST00000473951; ENST00000497331; AK092618; AK123172; AK294121; BC007618; OTTHUMT00000006924; OTTHUMT00000006925; OTTHUMT00000006926; OTTHUMT00000006927; uc001bau.2; uc001bav.2	IGSF21
16660172	3.27072	3.27072	-1
16660175	3.98941	3.98941	-1	NM_152375; ENST00000400664; OTTHUMT00000006923; uc001bax.3; uc009vpg.3	KLHDC7A
16660182	4.16043	4.04577	1.08272	NM_001135254; NM_002584; NM_013945; ENST00000375375; ENST00000400661; ENST00000420770; BC121165; BC121166; DQ322591; OTTHUMT00000006928; OTTHUMT00000372482; OTTHUMT00000372483; uc001bay.3; uc001baz.3; uc010oct.2; X96743	PAX7
16660196	5.62605	5.62605	-1	XR_241220; XR_250709; AK096098	LOC101927895; LOC284513
16660199	5.87156	5.97865	-1.07706	NM_016183; XM_006710675; ENST00000330263; ENST00000479559; ENST00000493700; AF173378; AK027569; AK295328; AY303790; BC003013; BC006504; OTTHUMT00000007075; OTTHUMT00000007160; OTTHUMT00000007161; uc001bbs.3	MRTO4
16660212	5.49364	5.49364	-1	NM_001040125; NM_001040126; NM_001287531; NM_017765; NR_109848; XM_005245916; XM_006710710; XM_006710711; XM_011541634; XR_946677; XR_946678; ENST00000375153; ENST00000375155; ENST00000400548; ENST00000432465; ENST00000469076; ENST00000497827; AK172745; BC015324; OTTHUMT00000007164; OTTHUMT00000007255; OTTHUMT00000289784; OTTHUMT00000289785; OTTHUMT00000289786; OTTHUMT00000289787; uc001bby.3; uc0…	PQLC2
16660228	4.30604	4.30604	-1	NR_109848; XR_946677; uc021ohq.1	PQLC2
16660231	1.17095	1.48601	-1.24407
16660233	2.36641	2.36641	-1	XR_934455; XR_934456; XR_947019; XR_947020	LOC105376819
16660236	5.25607	5.25607	-1	NM_001032363; NM_001204082; NM_001204083; NM_001204084; NM_001204085; NM_001204086; NM_001204088; NM_001204089; NM_001278164; NM_001278165; NM_001278166; NM_005380; NM_182744; NR_033757; NR_033758; ENST00000289749; ENST00000322753; ENST00000375136; ENST00000425400; ENST00000427894; ENST00000428975; ENST00000439278; ENST00000439664; ENST00000451758; ENST00000467029; ENST00000479642; ENST0000048146…	MINOS1; NBL1; MINOS1-NBL1
16660260	3.54781	3.61638	-1.04868	NM_000871; ENST00000289753; AB209129; AY429105; BC074995; BC074996; L41147; OTTHUMT00000007704; uc001bcl.3	HTR6
16660266	2.96545	2.90887	1.04
16660269	5.23705	5.33602	-1.07101	NM_015207; XM_005245792; XM_005245793; XM_005245794; XM_011541071; XM_011541072; XM_011541073; ENST00000375120; ENST00000466697; ENST00000481686; BC119636; BC134416; OTTHUMT00000007655; OTTHUMT00000007656; OTTHUMT00000007657; uc001bcs.4	OTUD3
16660282	3.98941	3.98941	-1	NM_000929; XM_005245891; XM_005245892; XM_005245893; XM_006710696; XM_011541584; XM_011541585; XM_011541586; XM_011541587; XM_011541588; XM_011541589; XM_011541590; XM_011541591; XM_011541592; ENST00000375108; ENST00000460175; ENST00000465698; ENST00000469069; ENST00000478803; ENST00000486277; ENST00000489871; ENST00000498348; BC036792; BX648966; OTTHUMT00000007668; OTTHUMT00000007669; OTTHUMT000…	PLA2G5
16660299	3.34964	3.34964	-1	NM_022819; XM_006710817; XM_011541955; XM_011541956; ENST00000375102; ENST00000465062; AF306566; BX647458; OTTHUMT00000007687; OTTHUMT00000007688; uc009vpp.1	PLA2G2F
16660309	5.26222	5.11852	1.10474
16660313	5.1244	5.1244	-1	NM_152376; XM_005245742; XM_011540699; ENST00000375099; BC047428; OTTHUMT00000007693; uc001bdb.3	UBXN10
16660317	3.42574	3.33872	1.06217	XR_934533; XR_934537; XR_947030; XR_947031	LOC105376825
16660321	2.96987	2.96987	-1	XR_934541; XR_947033	LOC105376827
16660324	4.31337	4.31337	-1	NM_001039500; XM_006710360; XM_011540683; XM_011540684; XM_011540685; XM_011540686; XM_011540687; XM_011540688; XM_011540689; XM_011540690; XM_011540691; XM_011540692; XM_011540693; XM_011540694; XM_011540695; XM_011540696; XM_011540697; XM_011540698; ENST00000289815; ENST00000375079; ENST00000467486; ENST00000473325; ENST00000485375; ENST00000525343; ENST00000530722; ENST00000534075; AK057346; A…	VWA5B1
16660356	4.83534	4.83534	-1	NM_207334; ENST00000332947; BC142610; BC142686; OTTHUMT00000127759; uc001bdj.3	FAM43B
16660360	8.00309	7.86415	1.10109	NM_001785; ENST00000375071; ENST00000461985; BC048284; BC054036; L27943; OTTHUMT00000007965; OTTHUMT00000007966; uc001bdk.3; uc001bdl.3; uc009vpv.3; AY634312	CDA
16660367	6.20154	6.35251	-1.11032	NM_032409; ENST00000321556; ENST00000400490; ENST00000492302; AB053323; AF316873; AK075225; AK130746; BC028215; OTTHUMT00000007954; OTTHUMT00000007955; OTTHUMT00000007956; uc001bdm.3; uc001bdn.3	PINK1
16660381	5.08244	5.08244	-1
16660384	5.66633	5.63374	1.02285
16660386	1.27934	1.32589	-1.03279
16660388	2.44592	2.44592	-1	XR_934590; XR_934592	LOC105376831
16660392	4.81829	4.81829	-1	NR_038404; ENST00000449034; uc001beo.2	LOC100506801
16660396	2.29971	2.29971	-1
16660401	3.88233	3.79582	1.06179
16660403	4.90119	4.90119	-1	NM_001256416; NM_001256417; NM_032264; NR_046176; XM_006710957; XM_006710958; XM_006710959; XM_011542274; XM_011542275; XM_011542276; XM_011542277; XM_011542278; XM_011542279; XM_011542280; XM_011542281; ENST00000318220; ENST00000318249; ENST00000342104; ENST00000434838; ENST00000454000; ENST00000467103; ENST00000469876; ENST00000475869; ENST00000477050; ENST00000478653; ENST00000485941; ENST0000…	NBPF3
16660436	3.68888	3.68888	-1	NM_000478; NM_001127501; NM_001177520; XM_005245818; XM_005245820; XM_006710546; ENST00000374829; ENST00000374830; ENST00000374832; ENST00000374840; ENST00000468526; ENST00000539907; ENST00000540617; AB011406; AK097413; AK293184; AK295608; AK298085; BC021289; BC066116; BC090861; BC110909; BC126165; BC136325; OTTHUMT00000008202; OTTHUMT00000008203; OTTHUMT00000008204; OTTHUMT00000008205; OTTHUMT00…	ALPL
16660455	4.35722	4.35722	-1	XR_934626; XR_947046	LOC105376834
16660458	4.38417	4.38417	-1	NM_001013693; XM_005245873; ENST00000344642; ENST00000484271; ENST00000543870; BC146860; OTTHUMT00000007601; OTTHUMT00000007602; uc001bfg.1; uc001bfh.1	LDLRAD2
16660468	4.60728	4.60728	-1	NM_007352; XM_011541132; XM_011541133; XM_011541134; XR_946598; ENST00000337107; ENST00000374666; ENST00000400277; BC005216; M18692; OTTHUMT00000007797; OTTHUMT00000096534; OTTHUMT00000096536; uc001bfk.3; uc009vqf.3	CELA3B
16660481	1.60759	1.43888	1.12405
16660483	3.01025	3.01025	-1	NM_005747; ENST00000290122; ENST00000374663; ENST00000400271; BC005918; BC007028; BC008383; BC015103; D00306; OTTHUMT00000007791; OTTHUMT00000007793; OTTHUMT00000096533; uc001bfl.3; uc009vqf.3	CELA3A; CELA3B
16660495	1.96049	1.70948	1.19004
16660497	3.79582	3.79582	-1	NR_023918; NR_023919; NR_109759; NR_109760; NR_109761; NR_109762; ENST00000404210; ENST00000416769; ENST00000420503; ENST00000434233; ENST00000452322; BC016053; BC071749; uc001bfm.4; uc001bfn.4	LINC00339
16660503	9.12701	9.12701	-1	NM_001039802; NM_001791; NM_044472; ENST00000315554; ENST00000344548; ENST00000400259; ENST00000411827; ENST00000498236; AF498962; AF498963; AK297465; AK303994; AK316449; AL121737; BC002711; BC003682; BC018266; M35543; M57298; OTTHUMT00000007787; OTTHUMT00000008075; OTTHUMT00000008076; OTTHUMT00000008077; uc001bfp.3; uc001bfq.3; uc001bfr.3; uc009vqg.1; uc009vqh.3; uc010odr.2; uc010ods.2	CDC42
16660518	4.69386	4.69386	-1	AF086337	CDC42-IT1
16660521	3.59041	3.59041	-1
16660527	6.31591	6.31591	-1	NM_001083621; NM_014870; XM_011542499; XM_011542500; XR_946804; XR_946805; ENST00000374651; ENST00000375647; ENST00000400239; ENST00000404138; AK095273; BC114607; OTTHUMT00000008094; OTTHUMT00000008095; uc001bft.2; uc001bfu.2; uc001bfv.1; uc009vqi.1	ZBTB40
16660552	5.31628	4.94868	1.2902
16660555	4.28132	4.16043	1.08741	NM_001006943; NM_020526; XM_011540968; XM_011540969; XM_011540970; XM_011540971; XM_011540972; XM_011540973; XM_011540974; XM_011540975; XR_946576; XR_946577; XR_946578; ENST00000166244; ENST00000374644; ENST00000538803; AB040892; BC038796; BC072417; OTTHUMT00000008085; OTTHUMT00000008086; uc001bfw.3; uc001bfx.1	EPHA8
16660575	2.96987	2.82636	1.10459	NM_015991; ENST00000374642; ENST00000402322; ENST00000438241; AF135157; AF260332; BC030153; BC071986; OTTHUMT00000008087; OTTHUMT00000096526; OTTHUMT00000317635; uc001bfy.3	C1QA
16660581	4.32395	4.32395	-1	NM_001114101; NM_172369; ENST00000374637; ENST00000374639; ENST00000374640; AF087892; AK226152; BC009016; OTTHUMT00000008083; OTTHUMT00000008084; OTTHUMT00000096530; uc001bga.4; uc001bgc.4	C1QC
16660587	4.07743	4.07743	-1	NM_000491; XM_011542059; ENST00000314933; ENST00000432749; ENST00000509305; ENST00000510260; BC008983; OTTHUMT00000008092; OTTHUMT00000008093; OTTHUMT00000359669; uc001bgd.3; X03084	C1QB
16660594	3.2925	3.2925	-1
16660596	6.02628	6.10189	-1.0538	NM_001309192; NM_001309193; NM_004442; NM_017449; XM_006710441; XM_006710442; XM_011540976; ENST00000374627; ENST00000374630; ENST00000374632; ENST00000400191; ENST00000465676; ENST00000490436; ENST00000544305; AF025304; AK298898; AK299701; BC067861; D31661; L41939; OTTHUMT00000008059; OTTHUMT00000008060; OTTHUMT00000008061; OTTHUMT00000008062; OTTHUMT00000008063; OTTHUMT00000008064; uc001bge.3; …	EPHB2
16660620	3.88499	4.12031	-1.17717	NR_039832; ENST00000581646; uc021oib.1	MIR4684
16660624	8.64142	8.95965	-1.2468	NM_001009999; NM_015013; XM_005245786; XM_006710472; XM_006710473; XM_006710474; ENST00000356634; ENST00000400181; ENST00000465864; ENST00000481879; ENST00000494920; ENST00000602503; AK128669; AK290328; BC040194; BC048134; OTTHUMT00000008880; OTTHUMT00000008881; OTTHUMT00000008882; OTTHUMT00000091249; OTTHUMT00000091250; OTTHUMT00000467521; uc001bgi.2; uc001bgj.2	KDM1A
16660648	3.48177	3.57423	-1.06618	NR_036057; ENST00000577915; uc021oid.1	MIR3115
16660650	3.59041	3.59041	-1
16660652	5.46295	5.03985	1.3408
16660654	3.84579	3.84579	-1	NR_033690; NR_033691; BC028411; BC054115; BC068594	ZNF436-AS1
16660664	3.34068	3.34068	-1	NR_027042; AJ310434; BC041472; BC069164; OTTHUMT00000008172; OTTHUMT00000008173; uc001bhi.3; uc001bhj.3	MDS2
16660673	9.9412	9.84483	1.06908	NM_000975; NM_001199802; ENST00000374550; ENST00000443624; ENST00000458455; ENST00000467075; ENST00000482370; AY871274; BC018970; L05092; OTTHUMT00000008168; OTTHUMT00000008169; OTTHUMT00000008170; OTTHUMT00000008171; OTTHUMT00000008574; uc001bhk.3; uc001bhl.3	RPL11
16660685	5.77895	5.93332	-1.11294	NM_003198; ENST00000418390; ENST00000487554; ENST00000609199; ENST00000613537; BC002883; L47345; OTTHUMT00000008230; OTTHUMT00000008231; OTTHUMT00000471733; uc001bho.3	TCEB3
16660700	6.09558	6.22817	-1.09626	NM_020362; XM_011541804; ENST00000246151; ENST00000374524; ENST00000415372; AF221595; AF271784; AK296662; BC017208; OTTHUMT00000008243; OTTHUMT00000008244; OTTHUMT00000096559; uc001bhq.3; uc010oeb.2	PITHD1
16660713	5.60135	5.60135	-1	XM_005245728; ENST00000374502; ENST00000374505; ENST00000374514; ENST00000421070; ENST00000472213; ENST00000492577; OTTHUMT00000008245; OTTHUMT00000008246; OTTHUMT00000008247; OTTHUMT00000008248; OTTHUMT00000008249; OTTHUMT00000008250	LYPLA2
16660732	1.07426	1.19406	-1.08659
16660734	3.12505	3.12505	-1	NR_039615; ENST00000578143; uc021oik.1	MIR378F
16660736	2.51711	2.44662	1.05008	NM_017761; ENST00000334351; ENST00000471915; AF374386; BC001959; BC078177; OTTHUMT00000038946; OTTHUMT00000038948; uc001big.3	PNRC2
16660742	4.54433	4.54433	-1	XR_935252; XR_947073	LOC105376863
16660745	3.1883	3.1883	-1
16660749	3.41282	3.31835	1.06767
16660753	3.90671	4.57783	-1.59231	NR_027087; ENST00000439059; uc010oei.1	LOC284632
16660757	3.70649	3.23787	1.38379	NM_001195010; NM_021180; NM_198173; NM_198174; XM_011541869; XM_011541870; ENST00000236255; ENST00000350501; ENST00000356046; ENST00000361548; ENST00000524724; ENST00000528064; ENST00000528181; ENST00000530984; AY231160; BC036890; OTTHUMT00000008411; OTTHUMT00000009047; OTTHUMT00000009048; OTTHUMT00000392498; OTTHUMT00000392499; OTTHUMT00000392500; OTTHUMT00000392501; OTTHUMT00000392502; uc001bix…	GRHL3
16660785	6.23933	6.23933	-1	NM_020448; XM_005245947; XM_011541806; XM_011541807; XM_011541808; ENST00000003912; ENST00000339255; ENST00000358028; ENST00000374399; ENST00000432012; ENST00000475663; ENST00000488155; BC001265; BC012492; BC063583; BX538110; OTTHUMT00000009178; OTTHUMT00000009179; OTTHUMT00000009180; OTTHUMT00000009181; OTTHUMT00000009182; OTTHUMT00000009183; OTTHUMT00000276996; uc001bjh.3; uc001bji.3; uc009vrc.…	NIPAL3
16660810	7.35806	7.15531	1.15089	NM_001251977; NM_001251978; NM_001251979; NM_001251980; NM_001251981; NM_001251982; NM_001251983; NM_001251984; NM_001251985; NM_013441; ENST00000374393; ENST00000374395; ENST00000412742; ENST00000425530; ENST00000436717; ENST00000482807; ENST00000538532; ENST00000610732; ENST00000616511; ENST00000618490; ENST00000630217; AF176116; AY906854; BC035854; EF431960; EF467309; EF529733; HQ287726; HQ317…	RCAN3
16660822	3.94258	3.90334	1.02758	NM_001010980; XM_005245872; XM_011541463; ENST00000374392; ENST00000486262; BC050474; BC127785; BC147014; BC147015; OTTHUMT00000009288; OTTHUMT00000009289; uc001bjk.2	NCMAP
16660828	8.18975	8.30135	-1.08042	NM_001303448; NM_001303449; NM_005839; XM_005245717; XM_005245718; XM_005245720; XM_005245721; XM_005245722; XM_011540478; XM_011540479; XM_011540480; XM_011540481; XM_011540482; XM_011540483; XR_241183; ENST00000323848; ENST00000374389; ENST00000447431; ENST00000461768; ENST00000462710; ENST00000466910; ENST00000468822; ENST00000470243; ENST00000471693; ENST00000474843; ENST00000478890; ENST0000…	SRRM1
16660863	8.34293	8.46307	-1.08684	NM_013943; XM_011541202; ENST00000374379; ENST00000488683; ENST00000489758; ENST00000497755; AF097330; AF109196; AK301466; AL162008; BC012444; CR533501; OTTHUMT00000009332; OTTHUMT00000009333; OTTHUMT00000009334; OTTHUMT00000009335; uc001bjo.2; uc001bjp.1	CLIC4
16660876	6.16785	5.82839	1.26529
16660878	3.04746	3.04746	-1	XR_935714; XR_935715; XR_935721; XR_935726; XR_935727; XR_935730; XR_935733; XR_947083; XR_947084; XR_947085; XR_947086; XR_947087; XR_947088; XR_947089	LOC105376878
16660882	2.27593	2.27593	-1	NR_039623; ENST00000580572	MIR4425
16660884	3.98941	3.98941	-1	XR_935737; XR_935738; XR_947090; XR_947091	LOC105376879
16660888	3.42704	3.42704	-1
16660891	3.62895	3.62895	-1	NM_001127691; NM_001282867; NM_001282868; NM_001282869; NM_001282870; NM_001282871; NM_001282872; NM_016124; XM_011541892; XR_946734; XR_946735; XR_946736; ENST00000328664; ENST00000342055; ENST00000357542; ENST00000417538; ENST00000423810; ENST00000454452; ENST00000564398; ENST00000568195; ENST00000615607; ENST00000622561; AB018966; AB018967; AB018968; AB018969; AB046420; AB049754; AF037626; AF1…	RHD
16660906	9.3376	9.35365	-1.01119	NM_014313; XM_005245817; XM_011541159; ENST00000374358; ENST00000468704; ENST00000480937; ENST00000487234; ENST00000491936; ENST00000498135; AF081282; AF087880; AK299180; AY071927; AY358650; BC007341; BC066908; BX537683; JX644905; JX644906; OTTHUMT00000020313; OTTHUMT00000020314; OTTHUMT00000020315; OTTHUMT00000020316; OTTHUMT00000020317; OTTHUMT00000020318; uc001bke.3; uc009vrr.3; uc009vrs.3; uc…	TMEM50A
16660917	1.31179	1.31179	-1
16660919	7.269	7.269	-1	NM_001282564; NM_018202; XM_005245931; XM_011541704; ENST00000374343; ENST00000399766; ENST00000470035; AY845015; AY845035; AY845036; BC032427; OTTHUMT00000009659; OTTHUMT00000100861; uc001bkk.3; uc009vrt.2; uc009vru.3; uc009vrv.3	TMEM57
16660933	5.03921	5.03921	-1	NM_015627; XM_006710559; XM_006710560; XM_006710561; XM_011541209; XM_011541210; XM_011541211; XM_011541212; XR_426598; XR_946602; XR_946603; ENST00000374338; ENST00000462394; ENST00000470950; ENST00000474283; ENST00000484476; ENST00000485476; ENST00000488127; AK024397; AK091219; AK124554; BC029770; OTTHUMT00000019350; OTTHUMT00000019351; OTTHUMT00000019352; OTTHUMT00000089939; OTTHUMT00000089940…	LDLRAP1
16660950	3.79582	3.79582	-1	XM_006710560; XM_006710561; XM_011541211; XM_011541212; XR_946602	LDLRAP1
16660953	3.31536	3.28477	1.02143	NM_001289010; NM_020379; XM_005245945; XM_011541805; ENST00000263979; ENST00000374329; ENST00000374332; ENST00000473891; ENST00000475314; ENST00000487493; ENST00000496532; ENST00000611903; AF261655; AK128560; BC137017; OTTHUMT00000012828; OTTHUMT00000012829; OTTHUMT00000012830; OTTHUMT00000012831; OTTHUMT00000012832; OTTHUMT00000019291; OTTHUMT00000019292; uc001bkm.2	MAN1C1
16660976	6.95028	7.73314	-1.72053	NM_020451; NM_206926; ENST00000354177; ENST00000361547; ENST00000374315; ENST00000494537; ENST00000630065; BC015638; BC042154; OTTHUMT00000019314; OTTHUMT00000019315; OTTHUMT00000019316; uc021ojk.1; uc021ojl.1	SEPN1
16660992	5.39457	5.39457	-1	NM_001099625; NM_001099626; NM_001099627; NM_019557; ENST00000374300; ENST00000374301; ENST00000374303; ENST00000374307; ENST00000424294; ENST00000464008; ENST00000466284; ENST00000469815; ENST00000472643; ENST00000474295; ENST00000478284; ENST00000488327; ENST00000494293; ENST00000497956; ENST00000524618; ENST00000525713; ENST00000526158; ENST00000526894; ENST00000528624; ENST00000529116; ENST00…	MTFR1L
16661020	4.90119	4.90119	-1
16661023	1.37904	1.37904	-1
16661025	4.44212	3.89576	1.46039
16661027	2.32547	2.10897	1.16191
16661029	1.96049	1.96049	-1
16661031	3.38444	3.38444	-1	NM_004455; XM_005245779; XM_006710448; XM_011540992; XM_011540993; XR_946579; XR_946580; XR_946581; ENST00000374280; ENST00000470037; ENST00000481377; ENST00000484339; BC065528; OTTHUMT00000019746; OTTHUMT00000019747; OTTHUMT00000019748; OTTHUMT00000019749; U67191; uc001blf.3	EXTL1
16661048	4.66319	4.66319	-1	XM_011527687; XM_011542541	LOC105376910
16661051	5.16705	5.02596	1.10274	NM_001243532; NM_001243533; NM_152835; XM_005245743; XM_006710381; XM_011540792; ENST00000374269; ENST00000374271; ENST00000444713; ENST00000619836; BC028713; OTTHUMT00000019752; OTTHUMT00000019753; OTTHUMT00000019754; uc001blj.4; uc009vsb.3; uc010oew.2	PDIK1L
16661058	4.30188	4.33636	-1.02419	NM_024869; XM_011542178; ENST00000374268; AK290715; BC025658; OTTHUMT00000019841; uc001blk.3	FAM110D
16661063	4.6838	4.85122	-1.12305	NM_015871; ENST00000270812; ENST00000374266; BC002580; BC019267; D45213; OTTHUMT00000019842; OTTHUMT00000019843; uc001bll.4	ZNF593
16661071	5.86841	5.89341	-1.01748	NM_001297647; NM_001297648; NM_006314; XM_006710282; XM_011540484; XM_011540485; ENST00000361530; ENST00000374253; ENST00000465415; ENST00000480348; ENST00000480617; ENST00000481077; ENST00000482227; ENST00000484874; ENST00000524529; ENST00000525687; ENST00000528001; ENST00000528281; ENST00000531150; ENST00000531191; AF100153; AK292646; AK296814; AK302056; BC011604; BC012797; BT006900; OTTHUMT000…	CNKSR1
16661102	3.22285	3.22285	-1	NM_198137; XM_011541432; XM_011541433; ENST00000338855; ENST00000456354; ENST00000518899; ENST00000611853; BC128138; BC128139; BC144663; OTTHUMT00000019849; OTTHUMT00000381673; OTTHUMT00000381674; uc009vsf.3; uc010oey.1; uc010oez.2	CATSPER4
16661117	5.51909	5.53838	-1.01346	NM_001281517; NM_001281518; NM_022778; XM_005245969; ENST00000252992; ENST00000451429; ENST00000453146; ENST00000468163; ENST00000469609; ENST00000476272; ENST00000480446; ENST00000491670; AK299312; BC019902; BC064528; OTTHUMT00000009491; OTTHUMT00000009492; OTTHUMT00000009493; OTTHUMT00000009494; OTTHUMT00000009495; OTTHUMT00000009496; OTTHUMT00000009497; uc001blr.3; uc001bls.1; uc001blt.1; uc01…	CEP85
16661138	1.43989	1.43989	-1
16661141	6.37298	6.37298	-1	NM_031286; ENST00000270792; ENST00000319041; ENST00000614679; AF247790; AF304163; BC030135; FJ224343; OTTHUMT00000009498; OTTHUMT00000009499; uc001blu.3	SH3BGRL3
16661149	3.79582	3.79582	-1	NM_001803; ENST00000374213; ENST00000470468; ENST00000492808; BC000644; FJ460513; KP176645; OTTHUMT00000009704; OTTHUMT00000009705; OTTHUMT00000009706; uc001bmc.3; uc009vsg.1; BT007116; CR456874	CD52
16661155	3.68888	3.68888	-1	NM_024674; XM_011542148; ENST00000254231; ENST00000326279; AF521099; BC028566; OTTHUMT00000009891; uc001bmi.1; uc001bmj.3	LIN28A
16661164	6.53079	6.53079	-1	NM_001243564; NM_001243565; NM_024887; NM_205861; XM_006710912; XM_006710913; XM_006710914; XM_006710915; XM_006710916; XM_006710917; XM_006710918; XM_006710919; XM_011542183; XM_011542184; XM_011542185; XM_011542186; ENST00000236342; ENST00000360009; ENST00000374185; ENST00000374186; ENST00000416052; ENST00000427245; ENST00000430232; ENST00000431933; ENST00000434391; ENST00000436153; ENST0000048…	DHDDS
16661192	3.57423	3.57423	-1	NM_005517; ENST00000460563; ENST00000463817; ENST00000464888; ENST00000466194; ENST00000467700; ENST00000468388; ENST00000479815; ENST00000493418; BC075837; BC110390; OTTHUMT00000009902; OTTHUMT00000009903; OTTHUMT00000009904; OTTHUMT00000009905; OTTHUMT00000009906; OTTHUMT00000096887; OTTHUMT00000096888; OTTHUMT00000096889; uc001bmp.4	HMGN2
16661206	5.70054	5.6239	1.05456	NM_001006665; NM_002953; XM_005245966; XM_005245967; XM_011541898; XM_011548722; XM_011548723; XM_011548724; ENST00000366866; ENST00000374163; ENST00000374166; ENST00000374168; ENST00000403732; ENST00000438977; ENST00000474934; ENST00000488985; ENST00000524436; ENST00000525525; ENST00000525582; ENST00000526040; ENST00000526792; ENST00000527264; ENST00000529454; ENST00000530003; ENST00000530305; E…	RPS6KA1
16661253	6.45454	6.57611	-1.08792	NR_031740; ENST00000459548; ENST00000627637; uc021ojp.1	MIR1976
16661255	6.87978	7.44039	-1.47489	NM_006015; NM_139135; ENST00000324856; ENST00000374152; ENST00000430291; ENST00000430799; ENST00000457599; ENST00000466382; ENST00000524572; ENST00000532781; ENST00000615191; AB001895; AF231056; AF268913; OTTHUMT00000011437; OTTHUMT00000011438; OTTHUMT00000011439; OTTHUMT00000096880; OTTHUMT00000096881; OTTHUMT00000393245; OTTHUMT00000393246; OTTHUMT00000393247; uc001bmu.1; uc001bmv.1; uc001bmw.1…	ARID1A
16661284	5.91729	5.91729	-1	NM_001202554; NM_017837; ENST00000078527; ENST00000374145; ENST00000430292; ENST00000431541; ENST00000455364; ENST00000472757; AK097053; AK301626; BC013568; OTTHUMT00000011440; OTTHUMT00000011441; OTTHUMT00000011442; OTTHUMT00000011702; OTTHUMT00000011703; OTTHUMT00000011704; uc001bmz.3; uc001bna.3; uc010ofg.2	PIGV
16661298	6.43829	6.46353	-1.01765	NM_032283; ENST00000374141; ENST00000374142; ENST00000478902; ENST00000488397; ENST00000534643; AK298683; BC066776; OTTHUMT00000011706; OTTHUMT00000011707; OTTHUMT00000381797; OTTHUMT00000381798; OTTHUMT00000381799; uc001bnb.3; uc010ofh.1	ZDHHC18
16661314	10.9243	10.6883	1.1777	NM_006142; ENST00000339276; AF029082; BC000329; BC000995; BC001550; BC002995; BC023552; CR541905; CR541926; M93010; OTTHUMT00000011709; uc001bnc.1	SFN
16661320	4.57657	4.57657	-1
16661323	7.08266	7.08266	-1	NM_006600; XM_011540529; XM_011540530; ENST00000321265; ENST00000435827; ENST00000452707; ENST00000484772; AB019408; AF086922; AF100760; AF125465; AF130736; AF241788; BC002399; BC003132; BC006147; BC007280; BC015153; BC021139; OTTHUMT00000012172; OTTHUMT00000012173; OTTHUMT00000012174; OTTHUMT00000012335	NUDC
16661342	5.82141	5.82141	-1	NM_001013642; XM_005245867; ENST00000522111; ENST00000531285; BC069216; OTTHUMT00000012346; OTTHUMT00000385397; uc001bnj.4	TRNP1
16661347	3.2436	3.2436	-1	XR_935838; XR_935839; XR_935840; XR_935842; XR_935843; XR_947110; XR_947111; XR_947112; XR_947113; XR_947114; XR_947115	LOC101928391
16661351	6.26817	6.26817	-1	NM_001276252; NM_015023; XM_011541057; XM_011541058; ENST00000319394; ENST00000361771; ENST00000447062; ENST00000472249; ENST00000491239; AB028960; BC032523; OTTHUMT00000012341; OTTHUMT00000012342; OTTHUMT00000012791; OTTHUMT00000012792; uc001bnp.1	WDTC1
16661377	5.71584	5.71584	-1	NM_032125; NR_037576; NR_037577; NR_037580; ENST00000374076; ENST00000464720; ENST00000464813; ENST00000466759; ENST00000470223; ENST00000471456; ENST00000478104; ENST00000486082; ENST00000498220; ENST00000608611; ENST00000611517; AK095889; AK123218; AK303821; BC090039; OTTHUMT00000012809; OTTHUMT00000012810; OTTHUMT00000012811; OTTHUMT00000012812; OTTHUMT00000012813; OTTHUMT00000012814; OTTHUMT0…	TMEM222
16661396	4.16043	4.10397	1.03991	NR_033926; BX648289	ACTG1P20
16661398	5.37672	5.37672	-1	NM_001193308; NM_032872; XM_005246022; XM_006710990; XM_006710991; XM_011542316; XM_011542317; XR_946784; ENST00000318074; ENST00000473280; ENST00000475199; ENST00000483926; ENST00000485269; ENST00000490170; ENST00000496001; ENST00000543823; ENST00000615284; ENST00000616558; ENST00000618673; AK074154; AK096437; AK126120; AK293038; BC015764; BC035725; OTTHUMT00000015778; OTTHUMT00000015779; OTTHUM…	SYTL1
16661429	4.41299	4.41299	-1	NM_005281; ENST00000374024; AK291185; BC032702; HQ709189; OTTHUMT00000009522	GPR3
16661432	1.79513	1.34035	1.37058
16661435	4.16043	4.16043	-1	XR_935851; XR_947118	LOC105376892
16661438	3.68888	3.82862	-1.10171
16661443	5.50933	5.50933	-1	NM_001143912; NM_001143913; NM_001143914; NM_001143915; NM_152660; ENST00000010299; ENST00000234549; ENST00000373949; ENST00000373954; ENST00000419687; ENST00000446647; ENST00000530324; AK290120; AK301672; BC025768; OTTHUMT00000010514; OTTHUMT00000010515; OTTHUMT00000010516; OTTHUMT00000010517; OTTHUMT00000010518; OTTHUMT00000393242; OTTHUMT00000393243; uc001boq.3; uc001bor.3; uc001bos.3; uc001bo…	FAM76A
16661459	5.94182	6.17714	-1.17717	NM_177424; ENST00000373943; ENST00000440806; ENST00000468761; ENST00000472285; AF123769; AK095898; AK297585; AK299982; AK315880; BC046999; CR407620; OTTHUMT00000010519; OTTHUMT00000010520; OTTHUMT00000010521; OTTHUMT00000010523; uc001bou.4; ENST00000481874; OTTHUMT00000010522	STX12
16661475	2.14131	2.14131	-1
16661477	6.34611	6.47469	-1.09322	NM_002713; NM_014110; NM_138558; ENST00000236412; ENST00000311772; ENST00000373931; ENST00000431586; ENST00000486634; AF061958; AF061959; AF126488; AK292077; AK297771; AK304619; BC013360; BC093017; DQ223931; OTTHUMT00000010525; OTTHUMT00000010526; OTTHUMT00000010528; OTTHUMT00000100238; OTTHUMT00000100239; U14575; uc001bov.2; uc001bow.2; uc001box.2; uc009vtd.2; uc021ojy.1; CR450309	PPP1R8
16661495	2.57016	2.68735	-1.08462	NR_002997; ENST00000517138; uc001boy.1	SCARNA1
16661497	4.61186	5.17988	-1.48249	NM_001039477; NM_001105556; NM_001286113; NM_001286115; NM_004848; XM_005246041; XM_006711050; XM_011542445; ENST00000328928; ENST00000373921; ENST00000373925; ENST00000373927; ENST00000427466; ENST00000442118; ENST00000456990; ENST00000466068; ENST00000467258; ENST00000492877; AB035482; AB050854; AF044896; AK094833; AK303090; AK303141; BC132692; BC133049; OTTHUMT00000010529; OTTHUMT00000011148; …	THEMIS2
16661508	4.38417	4.38417	-1	NM_001009568; NM_001304579; NM_014474; XM_011541259; XM_011541260; ENST00000373888; ENST00000373894; ENST00000411604; ENST00000466793; ENST00000548116; ENST00000549094; AK293489; AK293566; AK301349; AK316500; BC014444; OTTHUMT00000011170; OTTHUMT00000011171; OTTHUMT00000011172; OTTHUMT00000011173; OTTHUMT00000404477; OTTHUMT00000404479; uc001bpf.3; uc001bpg.3; uc010ofq.2; uc010ofr.2	SMPDL3B
16661527	5.16357	5.16357	-1	NM_018053; XM_011541679; XM_011541680; XR_946682; ENST00000373884; AY534246; BC003606; BC013379; BC028564; OTTHUMT00000011175; uc001bph.1; AK054909	XKR8
16661533	4.55913	4.51474	1.03124	NM_016311; NM_178190; NM_178191; ENST00000335514; ENST00000465645; ENST00000468425; ENST00000497986; AB029042; BC004955; BC009677; BT009849; CR457097; OTTHUMT00000009841; OTTHUMT00000009842; OTTHUMT00000009843; OTTHUMT00000009844; uc001bpp.3; uc001bpq.3; uc001bpr.3	ATPIF1
16661556	4.84811	4.97167	-1.08942	NM_001127350; NM_017638; XM_005245914; ENST00000373842; ENST00000398997; ENST00000474683; ENST00000475655; ENST00000479574; AB107222; AK296130; BC002694; OTTHUMT00000009856; OTTHUMT00000009857; OTTHUMT00000009858; OTTHUMT00000009859; uc001bpt.4; uc009vtg.3; uc021okc.1	MED18
16661567	7.27813	7.38187	-1.07456	NM_001048183; NM_023923; XM_005245970; XM_006710842; XM_006710843; XM_006710844; XM_006710845; XM_006710846; XM_006710847; XM_006710848; XM_006710850; XM_006710851; XM_006710852; XM_011542028; XM_011542029; XM_011542030; XM_011542031; ENST00000373836; ENST00000373839; ENST00000463428; ENST00000493669; ENST00000632202; ENST00000632421; ENST00000632964; ENST00000633371; AK025436; BC021247; BC029266…	PHACTR4
16661587	3.68888	3.68888	-1
16661589	6.21364	6.21364	-1	NM_001048194; NM_001048195; NM_001048199; NM_001269; NR_002909; NR_030725; NR_030726; NR_036473; ENST00000373831; ENST00000373832; ENST00000373833; ENST00000398958; ENST00000411533; ENST00000413987; ENST00000419074; ENST00000427469; ENST00000430407; ENST00000434290; ENST00000437681; ENST00000447507; ENST00000478232; ENST00000486790; AF075052; AF498924; AK092726; BC010067; BC069198; CR407693; OTTH…	RCC1; SNHG3
16661615	4.68166	4.54067	1.10266
16661617	5.54066	5.54066	-1	NM_017846; NR_003109; ENST00000373830; ENST00000411406; ENST00000464093; ENST00000464880; ENST00000480930; ENST00000484775; ENST00000491577; ENST00000495215; ENST00000495995; ENST00000497790; AK023555; AK300162; BC000680; BC035855; BC039879; OTTHUMT00000010346; OTTHUMT00000010347; OTTHUMT00000010348; OTTHUMT00000010349; OTTHUMT00000010350; OTTHUMT00000010351; OTTHUMT00000010352; OTTHUMT0000001035…	TRNAU1AP
16661636	2.45689	2.45689	-1	NM_001193532; NM_152304; ENST00000373826; ENST00000465518; BC033175; OTTHUMT00000010371; OTTHUMT00000010372; uc001bqu.3; uc001bqv.3	RAB42
16661642	2.80586	2.80586	-1	XR_947124	LOC105378616
16661648	5.9436	5.91335	1.02119	NM_006582; NM_024482; XM_011540518; XM_011540519; XM_011540520; XM_011540521; XM_011540522; ENST00000294409; ENST00000361872; ENST00000373816; ENST00000480454; AF099013; AF173868; AF203694; BC001473; OTTHUMT00000010331; OTTHUMT00000010332; OTTHUMT00000010333; OTTHUMT00000010334; uc001bqz.3; uc001bra.3; uc001brb.3	GMEB1
16661661	1.87103	1.87103	-1
16661663	6.73987	6.73987	-1	NM_001172828; NM_001173128; NM_016258; ENST00000373812; ENST00000468863; ENST00000474884; ENST00000475796; ENST00000476976; ENST00000478283; ENST00000496288; ENST00000541996; ENST00000542507; ENST00000621244; AB451335; AF155095; AF192968; AF432214; AK292581; AK303833; BC002559; OTTHUMT00000010335; OTTHUMT00000010336; OTTHUMT00000010337; OTTHUMT00000010338; OTTHUMT00000010339; OTTHUMT00000010340; …	YTHDF2
16661676	4.45165	4.45165	-1	NM_000911; ENST00000234961; ENST00000621425; EF057065; EU883570; OTTHUMT00000010330; U07882; U10504; uc001brf.1	OPRD1
16661684	3.12505	3.12505	-1	ENST00000234961; OTTHUMT00000010330	OPRD1
16661687	6.7571	6.52171	1.17722	NM_001166005; NM_001166006; NM_001166007; NM_004437; NM_203342; NM_203343; XM_005245753; XM_005245757; XM_005245760; XM_005245761; XM_005245763; XM_005245764; XM_005245765; XM_005245767; XM_005245768; XM_005245769; XM_005245770; XM_005245772; XM_005245773; XM_005245774; XM_006710434; XM_006710439; XM_011540956; XM_011540957; XM_011540958; XM_011540959; XM_011540960; XM_011540961; XM_011540962; XM…	EPB41
16661717	5.26725	5.26725	-1
16661719	3.70259	3.74332	-1.02863
16661723	4.20236	4.20236	-1
16661726	2.86288	2.93784	-1.05333
16661730	5.70342	5.70342	-1	NM_001195001; NM_005704; NM_133177; NM_133178; XM_006710269; XM_006710270; XM_006710272; XM_006710273; XM_011540458; ENST00000345512; ENST00000373779; ENST00000415600; ENST00000428026; ENST00000460170; ENST00000465525; ENST00000492954; ENST00000493601; ENST00000526080; ENST00000531385; AK094849; BC146655; OTTHUMT00000010445; OTTHUMT00000010446; OTTHUMT00000010447; OTTHUMT00000010784; OTTHUMT00000…	PTPRU
16661770	1.69458	1.69458	-1
16661773	3.32938	3.32938	-1
16661776	1.0238	0.795968	1.17107
16661778	5.03921	5.03921	-1
16661782	4.63701	4.63701	-1
16661785	3.60122	3.68888	-1.06265	XR_947129; XR_947130; XR_956727; XR_956737	LOC105378618
16661788	3.84579	3.84579	-1
16661792	4.11893	4.33668	-1.16292	NR_034182; ENST00000414532; ENST00000414763; ENST00000443076; ENST00000454613; AK128076; uc001bsb.1	MATN1-AS1
16661800	3.3611	3.56874	-1.15479	XR_947135; XR_947136; XR_947137; XR_947138; XR_947139; XR_956791; XR_956798; XR_956805; XR_956813; XR_956818	LOC105378622
16661806	3.70264	3.12505	1.49236
16661808	3.68888	3.68888	-1	XR_246310; XR_250723; ENST00000431202; BC040627	LOC400748
16661811	3.49194	3.49194	-1	XR_947140; XR_956819	LOC102723832
16661815	4.51612	4.51612	-1
16661817	6.42393	6.51284	-1.06356	NM_001282566; NM_001282567; NM_001282568; NM_001282569; NM_001282570; NM_001282571; NM_001282572; NM_001282573; NM_001282574; NM_016505; XM_006710681; XM_011541567; ENST00000344147; ENST00000373714; ENST00000422613; ENST00000479629; ENST00000546109; ENST00000615916; ENST00000616393; ENST00000616859; ENST00000618216; ENST00000627541; AF247661; AK302248; AK302343; BC007446; BC050609; OTTHUMT0000001…	ZCCHC17
16661832	7.86192	8.48065	-1.53552	NM_001199037; NM_001199038; NM_001199039; NM_018565; NM_178865; ENST00000373709; ENST00000373710; ENST00000487207; ENST00000491976; ENST00000536384; ENST00000536859; AK296118; AK298512; AK316357; AY094595; AY358560; BC084580; BC126283; BC126285; OTTHUMT00000010680; OTTHUMT00000010681; OTTHUMT00000010682; OTTHUMT00000091361; uc001bst.3; uc001bsu.3; uc009vtw.1; uc010ogg.2; uc010ogh.2; uc021okm.1	SERINC2
16661852	4.43797	4.43797	-1	ENST00000562069; ENST00000562271; ENST00000563302; ENST00000566792; ENST00000570127; AK057562; BC104454	LINC01225
16661856	4.31337	4.31337	-1	NR_027085; ENST00000412068; ENST00000417514; AK093618	LINC01226
16661862	8.65898	9.24773	-1.50395	NM_001204414; NM_001204415; NM_022164; XM_005271106; XM_005271107; XM_011541946; ENST00000271064; ENST00000457433; ENST00000461030; ENST00000463112; ENST00000466998; ENST00000468635; ENST00000478398; ENST00000480586; ENST00000481165; ENST00000498429; ENST00000537531; AB050716; AF205436; AF236150; AK074124; AK292770; AK296322; AK298038; AK298382; AK301070; AY358421; BC009048; BC064633; OTTHUMT0000…	TINAGL1
16661890	4.38417	4.38417	-1	NM_001525; XM_011541308; ENST00000373705; ENST00000373706; ENST00000403528; ENST00000468521; ENST00000485464; AF041243; AK290521; BC074796; OTTHUMT00000011042; OTTHUMT00000011043; OTTHUMT00000011044; OTTHUMT00000011045; uc001btc.4; uc009vtx.2	HCRTR1
16661904	5.08325	5.08325	-1
16661907	4.82487	4.82487	-1
16661910	1.43989	1.43989	-1
16661914	1.96049	1.96049	-1
16661917	8.47426	8.47426	-1	NM_001271878; NM_006559; NR_073498; NR_073499; ENST00000307714; ENST00000327300; ENST00000484270; ENST00000492989; AK293369; AK303218; BC000717; BC010132; BC019109; M88108; OTTHUMT00000011199; OTTHUMT00000091381; OTTHUMT00000091382; OTTHUMT00000472761; U78971	KHDRBS1
16661934	5.01694	5.01694	-1	NM_018056; XM_005270988; XM_005270989; XM_006710724; XM_006710725; XM_011541681; XM_011541682; XM_011541683; XM_011541684; ENST00000336294; ENST00000438825; ENST00000441402; ENST00000466321; ENST00000468135; ENST00000472503; ENST00000476968; ENST00000487305; ENST00000498613; AK055610; AK091861; AK296653; AK298766; AK300293; BC004364; OTTHUMT00000011489; OTTHUMT00000091374; OTTHUMT00000091375; OTT…	TMEM39B
16661956	7.45158	7.61869	-1.12281	NM_012316; XM_005270711; XM_011541160; ENST00000373625; ENST00000446515; ENST00000469790; ENST00000471599; AF060543; AK295615; AK301714; BC020520; BT009843; OTTHUMT00000012527; OTTHUMT00000012528; OTTHUMT00000012532; OTTHUMT00000012533; uc001bug.3; uc001buh.3; uc010ogx.2; uc010ogy.2	KPNA6
16661978	6.7946	7.32306	-1.44239	NM_175852; XM_006710424; XM_011540931; XM_011540932; ENST00000373609; ENST00000373610; AF516206; AK096939; AL832636; AL832637; BC046565; BC080578; BC103823; BC103824; OTTHUMT00000012843; OTTHUMT00000012844; uc001bui.3; uc001buj.3	TXLNA
16661995	4.38417	4.38417	-1	NM_001301011; NM_024296; XM_011542113; ENST00000373602; ENST00000421922; ENST00000461819; ENST00000469003; ENST00000483009; AK092702; AK291904; BC022848; OTTHUMT00000015722; OTTHUMT00000015723; OTTHUMT00000015724; OTTHUMT00000015728; OTTHUMT00000313451; uc001bul.1; uc021okt.1	CCDC28B
16662009	5.41999	5.41999	-1	NM_001160042; NM_018134; ENST00000291358; ENST00000537469; ENST00000617816; AK299235; BC098250; BC098260; BC098317; BC098366; OTTHUMT00000015731; OTTHUMT00000476530; OTTHUMT00000476531; uc001bum.2; uc009vua.2; uc010ogz.1	IQCC
16662018	4.74855	4.74855	-1	NM_001099434; ENST00000409358; ENST00000487056; BC041458; BC128073; OTTHUMT00000015735; OTTHUMT00000328293; uc001bun.2	DCDC2B
16662031	7.34077	7.33931	1.00102	NM_003757; XM_011542354; XM_011542355; ENST00000355082; ENST00000373586; ENST00000471486; ENST00000474371; ENST00000483517; ENST00000489353; AK289356; AK289882; BC000413; BC003140; BT019597; OTTHUMT00000019282; OTTHUMT00000019284; OTTHUMT00000019597; OTTHUMT00000019598; OTTHUMT00000019599; OTTHUMT00000099431; U36764; U39067; uc001bur.4; uc009vuc.3	EIF3I
16662047	3.9237	3.9237	-1	NM_032648; ENST00000373582; BC004269; OTTHUMT00000019615; uc001buw.3	FAM167B
16662052	4.89757	5.00439	-1.07685	NM_001042771; NM_005356; XM_011541453; XM_011541454; XM_011541455; ENST00000333070; ENST00000336890; ENST00000355928; ENST00000373557; ENST00000373562; ENST00000373564; ENST00000461712; ENST00000469765; ENST00000469956; ENST00000476457; ENST00000477031; ENST00000482949; ENST00000495610; ENST00000619559; AJ865079; AK303073; BC013200; M36881; OTTHUMT00000019616; OTTHUMT00000019804; OTTHUMT000000198…	LCK
16662077	7.70017	7.70017	-1	NM_004964; XM_011541309; ENST00000373548; ENST00000428704; ENST00000463172; ENST00000471488; ENST00000472928; ENST00000476391; ENST00000481281; ENST00000482310; ENST00000484305; ENST00000490081; AB451297; AK225555; AK296308; AK299241; AK299792; AY627042; BC000301; CR541717; D50405; OTTHUMT00000019815; OTTHUMT00000019816; OTTHUMT00000019817; OTTHUMT00000019819; OTTHUMT00000020042; OTTHUMT000000200…	HDAC1
16662098	3.12505	3.12505	-1
16662101	4.23892	4.23892	-1
16662105	4.63701	4.63701	-1	ENST00000421153; ENST00000574315; ENST00000574792; OTTHUMT00000020210; OTTHUMT00000439275; OTTHUMT00000439276	TSSK3
16662108	4.50209	4.63648	-1.09763	NM_052841; ENST00000373534; ENST00000574315; AF296450; AY048701; BC035354; OTTHUMT00000020049; OTTHUMT00000439276; uc001bvf.3	TSSK3
16662113	4.51612	4.51612	-1	NM_001145720; ENST00000609129; OTTHUMT00000392986; uc001bvl.4	ZBTB8B
16662123	5.25607	5.25607	-1	NM_001040441; NM_001291496; NR_111980; ENST00000316459; ENST00000373510; AF548353; AY157873; BC015239; BC029654; OTTHUMT00000021665; OTTHUMT00000021666; uc001bvm.3; uc001bvn.3	ZBTB8A
16662132	2.80948	2.80948	-1
16662134	7.39987	7.39987	-1	NM_001135255; NM_001135256; NM_005610; ENST00000373485; ENST00000373493; ENST00000401893; ENST00000414241; ENST00000445722; ENST00000458695; ENST00000460669; ENST00000463378; ENST00000465780; ENST00000475321; ENST00000477563; ENST00000482190; ENST00000490500; ENST00000492348; ENST00000524393; ENST00000525506; ENST00000526193; ENST00000527118; ENST00000531983; AK299251; AK299410; BC003092; BC05390…	RBBP4
16662159	6.14947	5.94562	1.15177	NM_001198972; NM_001198973; NM_020888; XM_006710791; ENST00000294521; ENST00000373480; ENST00000373481; ENST00000401073; ENST00000468130; AK298965; OTTHUMT00000022130; OTTHUMT00000022131; OTTHUMT00000022155; OTTHUMT00000095337; OTTHUMT00000382044; uc001bvu.1; uc001bvv.2; uc010ohn.1	KIAA1522
16662171	5.53518	5.54904	-1.00965	NM_001256121; NM_022753; XM_006710819; XM_006710820; XM_011541961; XM_011541962; XM_011541963; XR_946740; ENST00000356689; ENST00000373475; ENST00000373476; ENST00000474103; ENST00000475486; ENST00000477248; ENST00000482212; ENST00000524535; ENST00000525203; ENST00000526230; ENST00000527692; ENST00000529027; ENST00000530552; ENST00000530710; ENST00000531123; ENST00000531256; AK022965; BC015175; O…	S100PBP
16662193	6.86065	6.86065	-1	NM_002143; XM_005270792; ENST00000373467; ENST00000459874; ENST00000470166; ENST00000470896; ENST00000480118; BC001777; D16593; DQ426877; OTTHUMT00000011480; OTTHUMT00000011481; OTTHUMT00000092190; OTTHUMT00000092191; OTTHUMT00000092192; uc001bwh.3	HPCA
16662201	1.96049	1.96049	-1
16662203	2.54277	2.54277	-1	XR_947162; XR_956868	LOC105378634
16662206	4.07743	4.07743	-1
16662209	4.51612	4.51612	-1	NM_001293562; NM_001301823; NM_001301824; NM_001301825; NM_001301826; NM_052998; NR_126031; XM_005270404; XM_005270406; XM_005270407; XM_006710311; XM_006710312; XM_011540557; XM_011540558; XM_011540559; XM_011540560; XM_011540561; XM_011540562; XM_011540563; XM_011540564; XM_011540565; XM_011540566; XR_946531; ENST00000294517; ENST00000373440; ENST00000373441; ENST00000373443; ENST00000462920; E…	AZIN2
16662234	4.99466	4.99466	-1	NM_152493; XM_005270507; XM_005270508; XM_011540786; ENST00000373428; ENST00000483388; ENST00000490959; ENST00000539719; BC104779; BC112113; OTTHUMT00000011857; OTTHUMT00000011858; OTTHUMT00000011859; uc001bxc.1	ZNF362
16662248	4.94868	4.94868	-1
16662251	4.29847	4.51275	-1.16012	NR_125978; ENST00000432703	LOC101929464
16662255	5.65959	5.65959	-1	NM_145238; XM_005271171; XM_006710874; XM_006710876; XM_011542082; ENST00000361328; ENST00000373413; ENST00000480917; AK290195; BC008827; BC011404; OTTHUMT00000012027; OTTHUMT00000012028; OTTHUMT00000277003; uc001bxj.4; uc001bxk.2; uc009vui.3	ZSCAN20
16662270	2.26821	2.26821	-1	NM_145205; ENST00000458277; ENST00000519684; ENST00000522796; BC021180; DQ207367; OTTHUMT00000036849; OTTHUMT00000036850; OTTHUMT00000375773; uc001bxp.3	HMGB4
16662280	2.96987	2.96987	-1	NM_145205; NR_033264; ENST00000425537; ENST00000519684; ENST00000522796; BC021180; BC070148; DQ207367; OTTHUMT00000036849; OTTHUMT00000036851; OTTHUMT00000375773; uc001bxp.3; uc001bxq.3	HMGB4
16662282	2.80586	2.80586	-1	NR_038372; ENST00000414868; ENST00000425631; ENST00000431046; ENST00000432447; ENST00000434181; ENST00000438719	CSMD2-AS1
16662298	3.57423	3.57423	-1	NM_001134734; NM_032884; ENST00000373374; ENST00000488417; BC007637; BC064845; OTTHUMT00000011463; OTTHUMT00000036845; uc001bxs.4; uc001bxt.3	C1orf94
16662310	2.45689	2.45689	-1	XR_947170; XR_956876	LOC105378640
16662313	6.70209	6.23561	1.38173	NM_005268; XM_005270751; ENST00000338513; AF052693; BC004379; OTTHUMT00000011561	GJB5
16662317	6.43505	6.42438	1.00743	NM_153212; XM_011540679; ENST00000339480; BC034709; OTTHUMT00000011560; uc001bxv.1	GJB4
16662322	8.56866	7.68929	1.83957	NM_001005752; NM_024009; ENST00000373362; ENST00000373366; AF052692; AK026139; BC012918; BC110640; OTTHUMT00000011558; OTTHUMT00000011559; uc001bxx.3; uc001bxy.3	GJB3
16662329	4.51612	4.51612	-1	NM_002060; XM_005270750; ENST00000342280; ENST00000450137; AF180815; AF181620; AK291563; BC027889; BC072389; M96789; OTTHUMT00000011556; OTTHUMT00000011557; uc001bya.3; uc009vul.3; uc009vum.1	GJA4
16662333	3.68888	3.68888	-1
16662336	1.77529	1.60759	1.12327
16662338	6.38062	6.38062	-1	NM_001289088; NM_001289089; NM_001289090; NM_001289091; NM_024772; XM_005271218; XM_011542163; XM_011542164; XM_011542165; XM_011542166; XR_946761; ENST00000359858; ENST00000373329; ENST00000373330; ENST00000417119; ENST00000463393; ENST00000466390; ENST00000475654; ENST00000476269; ENST00000488455; ENST00000611874; AK299779; OTTHUMT00000012705; OTTHUMT00000012706; OTTHUMT00000012707; OTTHUMT0000…	ZMYM1
16662357	6.69885	7.15086	-1.36794
16662359	7.7047	7.77672	-1.05119	NM_005095; XM_005271328; XM_005271330; XM_005271331; XM_011542421; XM_011542422; XM_011542423; XM_011542424; XM_011542425; XM_011542426; XR_246305; XR_946801; ENST00000314607; ENST00000441447; ENST00000457946; ENST00000470175; ENST00000482131; ENST00000492456; BC127113; BC127114; OTTHUMT00000012207; OTTHUMT00000012208; OTTHUMT00000012209; OTTHUMT00000012680; OTTHUMT00000012681; OTTHUMT00000012682…	ZMYM4
16662394	1.60759	1.60759	-1
16662396	4.99466	4.99466	-1	NM_001014839; NM_001014841; NM_014284; ENST00000356090; ENST00000373243; ENST00000373253; ENST00000423723; ENST00000437806; ENST00000459931; AB018739; AB018740; AK293658; AK295979; BC024592; OTTHUMT00000131296; OTTHUMT00000131297; OTTHUMT00000131298; OTTHUMT00000131299; OTTHUMT00000131300; OTTHUMT00000131301; uc001bza.3; uc001bzb.3; uc001bzc.3	NCDN
16662412	4.79285	4.79285	-1	NM_178548; ENST00000373235; AY326454; BC041175; BC150147; OTTHUMT00000012732; uc010ohy.2	TFAP2E
16662422	3.88313	3.88313	-1
16662424	3.93663	3.93663	-1	XR_947183; XR_947184; XR_947185; XR_947186; XR_956890; XR_956891; XR_956892; XR_956893	LOC105378646
16662427	2.21937	2.21937	-1
16662430	6.48996	6.76714	-1.21182	NM_017629; XM_005270578; XM_005270579; XM_011540883; XM_011540884; XR_246243; XR_246244; XR_946567; ENST00000373210; ENST00000488778; ENST00000496257; BC152450; OTTHUMT00000012213; OTTHUMT00000091358; OTTHUMT00000091359; uc001bzj.2	AGO4
16662453	6.48029	6.52657	-1.0326	NM_012199; XM_011541236; XM_011541237; XM_011541238; XM_011541239; ENST00000373204; ENST00000373206; AF093097; BC063275; OTTHUMT00000019336; OTTHUMT00000019337; uc001bzk.3; uc001bzl.3; uc009vuy.3	AGO1
16662475	7.05151	7.25778	-1.15371	NM_024852; NM_177422; XM_005270575; XM_005270576; XM_011540879; XM_011540880; XM_011540881; XM_011540882; ENST00000246314; ENST00000324350; ENST00000373191; ENST00000397828; ENST00000471099; ENST00000491443; AK022827; AK027796; AK292870; AK302289; AK303929; BC025769; BC066888; OTTHUMT00000019829; OTTHUMT00000019830; OTTHUMT00000019831; OTTHUMT00000091354; OTTHUMT00000091357; uc001bzn.1; uc001bzp.…	AGO3
16662510	4.90119	4.90119	-1	NM_014466; XM_005270753; XM_011541258; ENST00000207457; ENST00000469024; ENST00000473120; AB033823; AF054910; BC035620; OTTHUMT00000020200; OTTHUMT00000020201; OTTHUMT00000020202; uc001bzr.3; uc001bzs.3	TEKT2
16662525	5.13246	5.36135	-1.17193	NM_017825; XM_011541636; ENST00000373178; AF212236; AK295283; AK316349; BC014169; CR457237; OTTHUMT00000020199; uc001bzt.3	ADPRHL2
16662537	6.41128	6.47337	-1.04398	NM_001286365; NM_001286366; NM_018067; XM_005271024; XM_005271025; XM_005271027; XM_006710759; XM_006710760; XM_006710761; XM_011541765; ENST00000316156; ENST00000373148; ENST00000373150; ENST00000373151; ENST00000429533; ENST00000462118; ENST00000474796; ENST00000487114; ENST00000487131; ENST00000527764; ENST00000530729; ENST00000530975; ENST00000532131; AK095939; BC106053; BC128042; OTTHUMT0000…	MAP7D1
16662566	8.61059	8.61059	-1	NM_005119; XM_005271371; XR_246308; ENST00000354618; ENST00000466743; ENST00000469141; ENST00000478853; AF117756; BC054046; BC112330; BC112350; OTTHUMT00000021688; OTTHUMT00000023220; OTTHUMT00000023221; OTTHUMT00000091353; uc001cae.4; uc001caf.4; uc001cag.1	THRAP3
16662584	5.50933	5.50933	-1	NM_001162530; NM_024676; XM_005271205; XM_011542149; XM_011542150; XM_011542151; XM_011542152; XM_011542153; XM_011542154; ENST00000373139; ENST00000453908; ENST00000474766; ENST00000480549; ENST00000496636; ENST00000505871; ENST00000508854; AK026591; AK056459; AK297015; BC048273; OTTHUMT00000021691; OTTHUMT00000021692; OTTHUMT00000021693; OTTHUMT00000023747; OTTHUMT00000359558; OTTHUMT0000035955…	SH3D21
16662613	4.51612	4.51612	-1
16662615	3.12505	2.98565	1.10144
16662619	3.63156	3.63156	-1	NR_036217; ENST00000579351; uc021oll.1	MIR4255
16662621	1.46674	1.46674	-1
16662623	6.8576	6.95543	-1.07016	NM_025079; NR_106790; XM_006710925; XM_006710926; XM_011542193; XM_011542194; XM_011542195; XM_011542196; XM_011542197; XM_011542198; ENST00000373087; ENST00000471012; ENST00000472312; ENST00000619365; AK093343; AY920403; BC005001; OTTHUMT00000012154; OTTHUMT00000012157; OTTHUMT00000012158; uc001cbb.4	ZC3H12A; MIR6732
16662636	3.89576	3.89576	-1	NM_003462; XM_005271172; ENST00000296218; ENST00000466723; ENST00000467277; ENST00000490312; ENST00000497858; AF006386; AK126963; AK225935; AK290502; AK295199; AK299918; BC039074; BC046117; OTTHUMT00000012159; OTTHUMT00000012160; OTTHUMT00000012437; OTTHUMT00000012438; OTTHUMT00000091267; uc001cbj.3	DNALI1
16662648	6.41405	6.55789	-1.10484	NM_001256875; NM_018101; ENST00000327331; ENST00000373055; AK291917; AK302116; AY508815; BC000703; BC001651; BC008079; BC016944; OTTHUMT00000012473; OTTHUMT00000012474; uc010oih.1	CDCA8
16662664	5.85465	5.85465	-1	NM_001031740; NM_001113482; NM_152496; XM_005270510; XM_011540788; ENST00000329006; ENST00000373045; ENST00000397631; ENST00000525897; ENST00000532512; AB188490; AK301399; BC031903; BC077730; OTTHUMT00000012468; OTTHUMT00000012469; OTTHUMT00000388630; OTTHUMT00000388631; OTTHUMT00000388632; uc001cbx.2; uc001cby.2; uc001cbz.2	MANEAL
16662676	4.86316	5.25539	-1.31242	NM_001142726; NM_198446; ENST00000373042; ENST00000373043; ENST00000468084; BC057819; BC107856; OTTHUMT00000012471; OTTHUMT00000012472; OTTHUMT00000012946; uc001ccd.2; uc010oii.1	C1orf122
16662685	5.16518	5.16518	-1	AK093261	INPP5B
16662688	3.12505	3.12505	-1
16662690	3.45587	3.45587	-1
16662692	6.14734	6.14734	-1	NM_016037; XM_011541555; ENST00000373014; ENST00000483182; ENST00000486563; ENST00000488453; AF067802; AF151852; AK023587; AK291900; AK296018; BC005182; OTTHUMT00000012962; OTTHUMT00000012963; OTTHUMT00000012964; OTTHUMT00000012965; uc001ccn.4; uc009vvm.3; uc010oil.2	UTP11L
16662705	3.57423	3.57423	-1	XR_947200; XR_947201; XR_956985; XR_956991	LOC105378653
16662710	3.02535	3.12505	-1.07155	NR_037432; ENST00000582606; uc021olo.1	MIR3659
16662712	1.75851	1.75851	-1	XR_947202; XR_947204; XR_947205; XR_957004; XR_957009; XR_957017	LOC105378654
16662715	2.14253	2.14253	-1	XR_947202; XR_947203; XR_947204; XR_947205; XR_957004; XR_957006; XR_957009; XR_957017	LOC105378654
16662719	3.12505	3.12505	-1	XR_947202; XR_947203; XR_947204; XR_957004; XR_957006; XR_957009	LOC105378654
16662722	4.1025	3.94643	1.11425
16662724	3.09636	3.09636	-1	XR_947209; XR_957064	LOC105378656
16662728	5.03921	5.16518	-1.09124	XR_947215; XR_947216; XR_947217; XR_957135; XR_957150; XR_957156; ENST00000433671; ENST00000443161; ENST00000456813	LOC105378662; LOC105378663
16662735	2.27593	2.27593	-1
16662737	7.44713	7.72712	-1.21418	NM_001136275; NM_024595; XM_011542139; ENST00000372984; ENST00000432648; ENST00000446189; ENST00000531822; AY326465; BC119745; BC119746; OTTHUMT00000019687; OTTHUMT00000388642; OTTHUMT00000388643; OTTHUMT00000388645; uc001ccw.3; uc010oip.2; uc010oiq.2; AK298890; AK303098	AKIRIN1
16662744	6.01605	5.82317	1.14304	NM_001184979; NM_004552; ENST00000372967; ENST00000372969; AF020352; AF086268; BC001884; BC093057; CR456904; OTTHUMT00000019688; OTTHUMT00000019689; uc001ccx.3; uc001ccy.3	NDUFS5
16662749	3.9612	4.51612	-1.46909
16662752	4.29109	4.30224	-1.00776
16662755	7.98714	8.19745	-1.15694	NM_012090; XM_005270694; XM_005270695; XM_005270696; XM_005270697; XM_005270698; XM_005270700; XM_006710519; XM_006710520; XM_006710521; XM_006710522; XM_006710524; XM_006710525; XM_006710526; XM_006710527; XM_006710528; XM_006710529; XM_006710530; XM_006710531; XM_006710532; XM_006710533; XM_006710534; XM_006710535; XM_006710536; XM_006710537; XM_006710538; XM_006710539; XM_006710540; XM_0115411…	MACF1
16662885	4.42099	4.45165	-1.02148	NM_015038; OTTHUMT00000392100; uc009vvt.1	KIAA0754; MACF1
16662890	5.49142	5.4773	1.00984	NM_181809; XM_006710616; XM_011541381; XM_011541382; XR_946640; XR_946641; XR_946642; ENST00000331593; AY303954; BC131617; OTTHUMT00000023079; uc001cdi.3	BMP8A
16662900	4.07743	4.07743	-1	NR_125979	LOC101929516
16662905	2.76891	2.84779	-1.05619
16662908	5.61894	5.41491	1.15191	NM_001195007; NM_006112; NM_203456; NR_036543; NR_036544; XM_006710289; XM_006710290; XM_006710291; XM_006710292; XM_011540501; XR_946519; XR_946520; XR_946521; ENST00000324379; ENST00000356511; ENST00000372830; ENST00000372835; ENST00000456578; ENST00000470018; ENST00000470213; ENST00000474804; ENST00000475350; ENST00000480169; ENST00000482751; ENST00000485507; ENST00000495526; ENST00000497370; …	PPIE
16662936	3.98941	3.98941	-1	XR_947221; XR_947222; XR_957181; XR_957182	LOC105378667
16662942	2.96987	2.96987	-1	XR_947223; XR_957183; ENST00000418255	LOC105378668
16662945	5.00733	5.37916	-1.29399	NM_001136493; NM_001287808; NM_001287809; NM_032793; NR_109896; XM_005271285; XM_011542312; XR_946783; ENST00000372809; ENST00000372811; ENST00000420632; ENST00000434861; ENST00000459917; ENST00000469745; ENST00000480630; ENST00000481612; ENST00000483824; ENST00000491515; AK027396; AK291540; AK297991; AK301533; AY358636; BC011587; BC092414; OTTHUMT00000025755; OTTHUMT00000025756; OTTHUMT000000257…	MFSD2A
16662968	9.79881	9.96065	-1.11871	NM_001105530; NM_006367; XM_005270368; XM_011540509; XM_011540510; XM_011540511; XM_011540512; XM_011540513; XM_011540514; XM_011540515; ENST00000340450; ENST00000372792; ENST00000372797; ENST00000372798; ENST00000372802; ENST00000372805; ENST00000414281; ENST00000414893; ENST00000417287; ENST00000420216; ENST00000421589; ENST00000424977; ENST00000427843; ENST00000435719; ENST00000446031; ENST000…	CAP1
16663005	2.34298	2.43382	-1.06499
16663007	2.80586	2.80586	-1	NM_001008740; ENST00000372766; ENST00000468258; BC108666; OTTHUMT00000015769; OTTHUMT00000015770; uc001cfe.2	TMCO2
16663014	7.55138	7.8196	-1.20432	NM_005857; XM_011540486; XM_011540487; ENST00000372759; ENST00000472583; ENST00000474142; ENST00000479131; AB016068; AF064867; BC037283; OTTHUMT00000015766; OTTHUMT00000319378; OTTHUMT00000319379; OTTHUMT00000319380	ZMPSTE24
16663030	3.98941	3.98941	-1
16663033	5.77825	5.77825	-1	NM_001198978; NM_001198979; NM_001198980; NM_022733; XM_011541959; XM_011541960; ENST00000372708; ENST00000372718; ENST00000435168; ENST00000487871; ENST00000539317; ENST00000614549; AK294675; AK298702; AK303975; AK316218; BC021133; OTTHUMT00000019074; OTTHUMT00000019075; OTTHUMT00000019076; OTTHUMT00000019077; uc001cfj.3; uc001cfk.3; uc010oji.2; uc010ojj.2; uc021oma.1	SMAP2
16663051	4.23892	4.23892	-1	NM_023070; XM_005271136; XM_005271137; XM_005271138; XM_005271139; ENST00000361584; ENST00000411995; ENST00000469416; ENST00000484445; AK091612; BC017498; OTTHUMT00000019078; OTTHUMT00000019079; OTTHUMT00000019080; uc001cfl.2; uc001cfn.2	ZFP69B
16663064	4.51612	4.51612	-1	NM_198494; XM_005270809; XM_005270810; XM_006710605; XM_006710606; XM_006710607; ENST00000372705; ENST00000372706; ENST00000482712; BC041873; OTTHUMT00000019082; OTTHUMT00000019083; OTTHUMT00000019084; uc001cfo.3; uc009vwb.3; uc010ojk.2	ZFP69
16663085	3.68888	3.68888	-1	NM_152373; XM_011540671; XM_011540672; XM_011540673; XM_011540674; XM_011540675; ENST00000372696; ENST00000372697; ENST00000372699; ENST00000465152; ENST00000472043; ENST00000493756; BC091518; BC111463; OTTHUMT00000019260; OTTHUMT00000019261; OTTHUMT00000019262; OTTHUMT00000019263; OTTHUMT00000019264; OTTHUMT00000019575; uc001cft.2	ZNF684
16663094	5.63077	5.63077	-1	NM_001142587; NM_001142588; NM_001142589; NM_001142590; NM_001308114; NM_001308115; NM_014223; XM_005270894; XM_005270895; XM_006710658; XM_006710660; XM_006710661; XM_006710662; XM_011541516; XM_011541517; ENST00000308733; ENST00000372651; ENST00000372652; ENST00000372653; ENST00000372654; ENST00000372669; ENST00000414185; ENST00000416859; ENST00000424419; ENST00000425457; ENST00000427410; ENST0…	NFYC
16663129	5.19174	4.68478	1.42104	NR_029846; uc001cgf.2	MIR30E
16663131	3.89262	3.89262	-1	NR_029833; ENST00000385227; uc001cgg.3	MIR30C1
16663133	4.51474	4.51474	-1	NM_004700; NM_172163; XM_011542417; XM_011542418; XM_011542419; XM_011542420; XR_946798; XR_946799; XR_946800; ENST00000347132; ENST00000443478; ENST00000506017; ENST00000509682; AF105202; OTTHUMT00000020812; OTTHUMT00000020813; OTTHUMT00000366513; OTTHUMT00000366514; uc001cgh.2; uc001cgi.2	KCNQ4
16663151	3.36215	3.36215	-1
16663155	5.36689	6.0144	-1.56647	NM_001301237; NM_001905; NR_125440; XM_005270536; XM_006710390; XM_006710391; XM_011540821; XM_011540822; XR_946557; ENST00000372616; ENST00000372621; ENST00000463285; ENST00000463423; ENST00000464283; ENST00000470271; ENST00000475060; ENST00000479480; ENST00000480420; ENST00000486889; ENST00000497210; ENST00000498694; AK130549; AK297386; AK299122; AK303797; AK304817; BC009408; OTTHUMT00000015629…	CTPS1
16663188	4.74855	4.74855	-1	NR_037868; ENST00000626479; AL157461; uc021omd.1	SLFNL1-AS1
16663193	4.1904	4.1904	-1	XR_426678; XR_426679; XR_431154; XR_431155; XR_947245; XR_947246; XR_947247; XR_947248; XR_947249; XR_947250; XR_947251; XR_947252; XR_947253; XR_953180; XR_953181; XR_957206; XR_957207; XR_957208; XR_957209; XR_957210; XR_957211; XR_957212; XR_957213; XR_957214; ENST00000422305; ENST00000425554; ENST00000445073	LOC102723924
16663199	4.85208	4.85208	-1	NM_001291281; OTTHUMT00000015642	FOXO6
16663212	5.2248	5.2248	-1	XR_947255; XR_947256; XR_957216; XR_957217	LOC105378678
16663215	4.94868	4.94868	-1
16663218	3.68888	3.68888	-1	NM_007102; ENST00000372581; BC069301; BC093779; BC093781; OTTHUMT00000018307; U34279; uc001chc.1	GUCA2B
16663223	4.07743	4.07743	-1	NM_173642; XM_006710585; ENST00000410070; ENST00000431473; BC039737; OTTHUMT00000019174; OTTHUMT00000019175; uc001chi.2	RIMKLA
16663231	6.47557	6.47557	-1	NM_001077447; NM_001287506; NM_001287507; NM_001287508; NM_001287509; NM_001287510; NM_001287511; NM_024664; XR_946757; ENST00000372556; ENST00000372560; ENST00000372561; ENST00000372562; ENST00000469615; ENST00000471420; ENST00000472013; ENST00000482168; BC104938; BC106064; BC112015; OTTHUMT00000019166; OTTHUMT00000019167; OTTHUMT00000019168; OTTHUMT00000019169; OTTHUMT00000019527; OTTHUMT000000…	PPCS
16663242	4.31645	4.39707	-1.05747	NM_001080850; XM_011542066; XM_011542067; XM_011542068; XM_011542069; XM_011542070; XM_011542071; ENST00000340612; ENST00000342022; ENST00000428554; ENST00000471390; ENST00000471699; ENST00000475614; ENST00000477155; ENST00000495044; ENST00000507855; ENST00000509712; ENST00000514642; AK024625; AK302075; AL832217; AY639646; BX640642; OTTHUMT00000019173; OTTHUMT00000019524; OTTHUMT00000019525; OTTH…	CCDC30
16663282	3.57423	3.57423	-1	ENST00000492422; OTTHUMT00000019528	CCDC30
16663284	2.88787	2.27292	1.5315	ENST00000462063; OTTHUMT00000097208	CCDC30
16663286	3.12505	3.12505	-1	ENST00000462063; OTTHUMT00000097208	CCDC30
16663288	2.96987	2.96987	-1	ENST00000492422; OTTHUMT00000019528; ENST00000468651; OTTHUMT00000097209	CCDC30
16663291	1.78157	1.78157	-1	ENST00000475614; OTTHUMT00000019530	CCDC30
16663294	5.89032	5.81938	1.0504	NM_006347; XM_005270362; XM_005270366; XM_011540508; XR_426585; XR_946523; XR_946524; XR_946525; ENST00000304979; ENST00000372549; ENST00000372550; ENST00000436387; ENST00000440068; ENST00000461351; AF016371; AF036331; AK294288; BC003412; BT019343; CR541899; CR541920; OTTHUMT00000019778; OTTHUMT00000019779; OTTHUMT00000019780; OTTHUMT00000019781; OTTHUMT00000019782; OTTHUMT00000019783; uc001chq.3…	PPIH
16663314	2.39748	2.39748	-1	XR_946525; AF086102	PPIH
16663317	10.7369	10.7292	1.00537	NM_004559; NR_132737; XM_005270904; ENST00000321358; ENST00000332220; ENST00000436427; ENST00000467957; ENST00000616651; BC002411; BC010430; BC015208; BC018393; BC038384; BC065571; BC070084; BC071708; BC090038; BC098435; BC106045; L28809; OTTHUMT00000019786; OTTHUMT00000019787; OTTHUMT00000097210; OTTHUMT00000097211; uc001chs.3	YBX1
16663329	3.31922	3.31922	-1
16663332	6.01231	6.01231	-1	NM_024097; NR_040733; ENST00000372525; ENST00000464081; ENST00000468913; ENST00000494155; ENST00000603943; BC001508; BC001711; OTTHUMT00000020001; OTTHUMT00000020003; OTTHUMT00000020004; OTTHUMT00000020007; OTTHUMT00000469755; uc001cia.4	C1orf50
16663345	4.07743	4.07743	-1
16663347	3.9866	4.14676	-1.11741	ENST00000464081; ENST00000603943; OTTHUMT00000020004; OTTHUMT00000469755	C1orf50
16663358	5.28102	5.21042	1.05015	NM_001017922; NM_018538; XM_006710313; XM_011540570; XM_011540571; ENST00000328249; ENST00000372514; ENST00000372517; ENST00000470938; ENST00000487556; AF311285; AK056138; AK125447; AK295704; AY049028; BC099703; BC099707; BC099712; BC099713; OTTHUMT00000020180; OTTHUMT00000020181; OTTHUMT00000020182; OTTHUMT00000020183; OTTHUMT00000020184; uc001cic.1; uc001cid.1; uc001cie.1; uc001cif.1; uc010ojw.1	ERMAP
16663376	3.8758	4.08355	-1.15488	NM_001242739; NM_015911; XM_006710671; XM_011541536; XM_011541537; ENST00000372502; ENST00000372503; ENST00000372504; ENST00000372506; ENST00000372507; ENST00000372508; ENST00000397034; ENST00000630961; AF131739; AK296201; BC000157; OTTHUMT00000020189; OTTHUMT00000020190; OTTHUMT00000020192; OTTHUMT00000020193; OTTHUMT00000097215; OTTHUMT00000468289; uc001cig.3; uc001cih.3; uc009vwm.3; uc021omh.1	ZNF691
16663390	4.45015	4.45015	-1	NR_033967; ENST00000416689; ENST00000431759; AK056786; uc001cil.3	SLC2A1-AS1
16663396	3.11833	3.18871	-1.05
16663398	4.45165	4.45165	-1	NM_001101376; XM_005270875; XM_005270876; ENST00000335282; ENST00000409337; ENST00000409396; ENST00000410025; ENST00000410048; ENST00000481753; OTTHUMT00000019024; OTTHUMT00000019025; OTTHUMT00000019026; OTTHUMT00000019027; OTTHUMT00000019028; OTTHUMT00000019029; uc009vwo.3	FAM183A
16663413	4.16043	4.16043	-1	NM_001167965; NM_001195831; NM_152498; XM_005270520; XM_006710383; XM_011540793; XM_011540794; XM_011540795; XM_011540796; XM_011540797; XM_011540798; XM_011540799; XM_011540800; XM_011540801; ENST00000372492; ENST00000428122; ENST00000528956; ENST00000529956; ENST00000533339; ENST00000534615; ENST00000610710; BC117280; BC117306; OTTHUMT00000019014; OTTHUMT00000019023; OTTHUMT00000384325; OTTHUMT…	CFAP57
16663446	4.16043	3.84454	1.24478
16663448	4.94868	4.94868	-1	NM_144626; XM_005270466; XM_005270467; XM_011540705; ENST00000432792; ENST00000439858; ENST00000456751; BC016858; BC072393; OTTHUMT00000019031; OTTHUMT00000019032; OTTHUMT00000019034; uc001cir.3; uc021oml.1	TMEM125
16663457	3.40072	3.29626	1.07509	NM_001253357; NM_005424; XM_005271163; XM_005271164; XM_006710869; XR_946751; ENST00000372476; ENST00000461061; ENST00000471187; ENST00000473014; ENST00000480269; ENST00000485125; ENST00000488437; ENST00000492599; ENST00000492874; ENST00000538015; AK296735; AK300399; AK300623; AL833389; BC038239; EU826586; EU826587; EU826588; EU826589; EU826590; OTTHUMT00000019011; OTTHUMT00000019013; OTTHUMT0000…	TIE1
16663498	4.75259	4.65206	1.07216	NM_005373; XM_011541478; ENST00000372470; ENST00000413998; ENST00000612993; DQ234353; M90102; M90103; OTTHUMT00000019522; OTTHUMT00000019523; uc001civ.3; uc001ciw.3; uc009vwr.3	MPL
16663514	7.96037	7.96037	-1	NM_001255; ENST00000310955; ENST00000372462; ENST00000478882; ENST00000482046; AF099644; AK302539; AK303844; BC000624; BC001088; BC006272; BC009425; BC009426; BC010044; BC012803; BC012827; BC013303; BC015998; BC024257; BC031294; BC110321; BT007388; OTTHUMT00000019487; OTTHUMT00000019488; OTTHUMT00000019489; OTTHUMT00000019490; U05340; uc001cix.3; uc001ciy.3	CDC20
16663533	4.66544	4.94758	-1.216
16663537	5.40382	5.40382	-1	NM_015284; XM_005270686; XM_006710501; XM_011541103; XM_011541104; XM_011541105; XM_011541106; XM_011541107; ENST00000357658; ENST00000372450; ENST00000406439; ENST00000460536; ENST00000470139; ENST00000470897; ENST00000471177; ENST00000562955; AK091821; AK126972; AK131107; BC017576; BC051343; BC052802; BC151232; OTTHUMT00000019510; OTTHUMT00000019511; OTTHUMT00000019512; OTTHUMT00000019517; OTTH…	SZT2
16663621	7.8854	8.10549	-1.1648	NM_002840; NM_130440; XM_005271079; XM_005271080; XM_005271081; XM_005271082; XM_006710795; XM_006710796; XM_006710797; XM_006710798; XM_006710799; XM_006710800; XM_006710801; XM_011541871; XM_011541872; XM_011541873; ENST00000359947; ENST00000372405; ENST00000372407; ENST00000412568; ENST00000414879; ENST00000429895; ENST00000436724; ENST00000437607; ENST00000438120; ENST00000463041; ENST0000046…	PTPRF
16663665	6.01231	6.01231	-1	NM_014663; XM_005271354; XM_005271355; XM_005271356; XM_011542467; ENST00000372396; ENST00000463151; ENST00000472265; ENST00000481296; ENST00000485249; AB014577; AK294596; AK300039; BC002558; OTTHUMT00000019960; OTTHUMT00000019961; OTTHUMT00000019962; OTTHUMT00000019963; OTTHUMT00000091287; uc001cjx.3; uc010oki.2	KDM4A
16663694	4.51612	4.51612	-1	NM_001270459; NM_001270460; NM_001270461; NM_001270462; NM_001270463; NM_001270464; NM_001270465; NM_001270466; NM_006279; NM_174963; NM_174964; NM_174965; NM_174966; NM_174967; NM_174968; NM_174969; NM_174970; NM_174971; NR_073016; NR_073017; NR_073018; NR_073019; NR_073020; NR_073021; NR_073023; XM_006710825; XM_006710826; XM_006710827; XM_006710828; XM_006710829; XM_011541972; XM_011541973; XM…	ST3GAL3
16663728	1.92872	1.62504	1.23429
16663730	5.63047	5.36881	1.19886	NM_001136215; NM_057090; NM_057091; XM_006711024; XM_011542402; ENST00000372354; ENST00000372359; ENST00000414809; ENST00000438616; ENST00000471394; ENST00000472435; ENST00000474592; ENST00000477048; ENST00000479128; ENST00000491846; ENST00000498139; AF109401; AF120274; BC062375; OTTHUMT00000020713; OTTHUMT00000020714; OTTHUMT00000020715; OTTHUMT00000020716; OTTHUMT00000020717; OTTHUMT00000020718…	ARTN
16663743	5.58792	5.89546	-1.23759	NM_014652; XM_011542461; ENST00000372339; ENST00000372343; ENST00000480902; ENST00000489773; ENST00000492152; AF267987; AK091565; AK290173; BC002608; BC008194; OTTHUMT00000022846; OTTHUMT00000022847; OTTHUMT00000022848; OTTHUMT00000022850; OTTHUMT00000022851; uc001ckx.3; ENST00000486876; OTTHUMT00000022853	IPO13
16663773	4.90119	4.90119	-1	NM_001039589; NM_001384; XM_005270559; XM_011540866; XM_011540867; ENST00000255108; ENST00000396758; ENST00000459879; ENST00000471934; ENST00000476260; ENST00000477294; ENST00000490861; ENST00000492306; ENST00000495421; ENST00000524776; ENST00000527319; ENST00000527567; ENST00000529729; ENST00000530988; ENST00000532140; ENST00000534655; ENST00000534786; AK297933; BC001389; BC003181; BC016956; BT0…	DPH2
16663792	5.83504	5.83504	-1	NM_001039457; NM_001294333; NM_004047; ENST00000236067; ENST00000461670; ENST00000468183; ENST00000471859; ENST00000472174; ENST00000472277; ENST00000472505; ENST00000473485; ENST00000496131; ENST00000498208; ENST00000498664; ENST00000532072; ENST00000532642; BC000423; BC005876; BT007151; CR456972; D89052; OTTHUMT00000022854; OTTHUMT00000022855; OTTHUMT00000022856; OTTHUMT00000022857; OTTHUMT0000…	ATP6V0B
16663812	7.37866	7.46728	-1.06336	NM_001005417; NM_003780; NM_030587; ENST00000309519; ENST00000356836; ENST00000372324; ENST00000434555; ENST00000481924; ENST00000485678; ENST00000497866; ENST00000498543; AB024434; AF038660; AK095873; AK293418; BC096821; OTTHUMT00000022840; OTTHUMT00000022841; OTTHUMT00000022842; OTTHUMT00000022843; OTTHUMT00000022844; OTTHUMT00000022845; uc001clg.3; uc001clh.3; uc001cli.3; uc010okl.2	B4GALT2
16663828	5.26514	5.26514	-1	NM_152499; ENST00000372318; ENST00000460543; ENST00000463846; ENST00000466180; ENST00000472562; ENST00000479055; ENST00000485811; ENST00000486064; ENST00000486504; ENST00000490064; ENST00000490563; AK024289; AK092569; BC033868; BC047313; BX641142; OTTHUMT00000022865; OTTHUMT00000022866; OTTHUMT00000022867; OTTHUMT00000022868; OTTHUMT00000022869; OTTHUMT00000022870; OTTHUMT00000022871; OTTHUMT0000…	CCDC24
16663851	4.2723	4.33117	-1.04165	XM_011540700; XM_011540701; XM_011540702; BC031250; uc009vxf.1	KLF17
16663863	3.12505	3.12505	-1	NM_173484; XM_005270465; XM_011540700; XM_011540701; XM_011540702; XM_011540703; XM_011540704; ENST00000372299; ENST00000476802; BC035408; BC049844; OTTHUMT00000026646; OTTHUMT00000026647; uc001clp.3; uc009vxf.1	KLF17
16663871	5.1244	5.1244	-1	NM_001034023; NM_001034024; NM_019100; XM_005271037; XM_005271039; XM_005271040; XM_006710771; XM_011541784; XM_011541785; ENST00000315913; ENST00000361745; ENST00000372289; ENST00000372290; ENST00000436069; ENST00000437511; ENST00000440641; ENST00000446292; ENST00000463950; ENST00000471829; ENST00000475794; ENST00000483741; ENST00000487922; ENST00000488433; ENST00000494092; AF265228; AK092898; A…	DMAP1
16663897	1.27798	1.02847	1.1888
16663899	5.44455	5.44455	-1	NM_018150; XM_005270992; XM_005270993; XM_005270994; XM_005270996; XM_005270997; XM_006710735; XM_011541697; XM_011541698; XM_011541699; XM_011541700; XM_011541701; XM_011541702; XM_011541703; XR_946692; ENST00000335497; ENST00000355387; ENST00000361799; ENST00000372247; ENST00000440132; ENST00000453863; ENST00000470498; ENST00000471494; ENST00000474064; ENST00000474394; ENST00000474956; ENST0000…	RNF220
16663931	4.57783	4.57783	-1	NM_001145636; XM_006710603; XM_006710604; XM_011541340; XM_011541341; XM_011541342; XM_011541343; XM_011541344; XM_011541345; XM_011541346; XM_011541347; XM_011541348; XM_011541349; XM_011541350; XM_011541351; XM_011541352; XM_011541353; XM_011541354; XM_011541355; XM_011541356; XR_946624; XR_946625; XR_946626; XR_946627; XR_946628; XR_946629; XR_946630; XR_946631; XR_946632; ENST00000357508; ENS…	C1orf228
16663958	7.16539	7.16539	-1	NM_001297655; NM_001297656; NM_001297657; NM_006845; XM_011540540; XM_011540541; ENST00000372217; ENST00000372224; ENST00000423289; ENST00000452259; ENST00000455186; ENST00000472235; ENST00000480574; ENST00000493027; AB264115; AK290688; AK300756; AK302267; AY026505; BC008764; BC014924; BT006759; CR450302; OTTHUMT00000023180; OTTHUMT00000023181; OTTHUMT00000023182; OTTHUMT00000023183; OTTHUMT00000…	KIF2C
16663989	6.72631	6.68222	1.03103	NM_001012; ENST00000372209; ENST00000396651; ENST00000464658; ENST00000470475; ENST00000484599; ENST00000485390; ENST00000497035; AB062401; BC070875; OTTHUMT00000023439; OTTHUMT00000023440; OTTHUMT00000023441; OTTHUMT00000023442; OTTHUMT00000023443; OTTHUMT00000023444; OTTHUMT00000023445; uc001cmi.3; ENST00000474582; OTTHUMT00000023446	RPS8
16664005	5.60135	5.60135	-1	NM_004073; XR_246234; XR_946541; ENST00000372201; ENST00000461358; ENST00000461769; ENST00000465443; ENST00000476731; ENST00000492398; ENST00000493100; AB209875; BC013899; OTTHUMT00000023429; OTTHUMT00000023430; OTTHUMT00000023431; OTTHUMT00000023432; OTTHUMT00000023433; OTTHUMT00000090770; OTTHUMT00000090771; U56998; uc001cmn.3	PLK3
16664028	4.51059	4.51059	-1	NM_001136537; XM_006710386; XM_011540803; XM_011540804; XM_011540805; XR_246238; ENST00000409335; ENST00000439563; ENST00000450269; ENST00000464114; ENST00000475105; ENST00000482715; ENST00000485668; ENST00000489976; ENST00000495433; AB209875; AK056150; AK304611; OTTHUMT00000023435; OTTHUMT00000023436; OTTHUMT00000023437; OTTHUMT00000023438; OTTHUMT00000331101; OTTHUMT00000331102; OTTHUMT00000331…	BTBD19; PLK3
16664044	2.3145	2.80225	-1.40226
16664046	1.87642	1.62043	1.19416
16664048	6.09483	6.09483	-1	NM_000374; NR_036510; XM_005271169; XM_005271170; XM_011542080; XM_011542081; ENST00000246337; ENST00000428106; ENST00000434478; ENST00000460334; ENST00000460906; ENST00000461035; ENST00000462688; ENST00000463092; ENST00000465678; ENST00000466193; ENST00000469548; ENST00000472254; ENST00000473012; ENST00000478467; ENST00000486699; ENST00000490385; ENST00000491300; ENST00000491773; ENST00000494399…	UROD
16664069	3.57423	3.57423	-1
16664072	4.71287	4.68814	1.01729	NR_024270; ENST00000626198	LINC01144
16664074	4.45165	4.45165	-1	NM_032756; ENST00000334815; BC007293; OTTHUMT00000020527; uc001cne.3	HPDL
16664078	5.50147	5.56661	-1.04619	NM_025077; XM_005270412; XM_005270413; XM_011540569; XR_246230; XR_426587; XR_946532; ENST00000372090; ENST00000460057; ENST00000471337; ENST00000477731; ENST00000495703; AK093320; AK293704; AK298162; AY169960; BC009364; CR457320; OTTHUMT00000020517; OTTHUMT00000020518; OTTHUMT00000020519; OTTHUMT00000020520; OTTHUMT00000020521; uc001cnr.4; uc009vxq.3; uc010olm.2; uc010oln.1	TOE1
16664091	4.1636	4.29481	-1.09521	NM_015506; XM_005270724; XM_011541204; ENST00000401061; ENST00000477188; ENST00000616135; AK098537; BC006122; OTTHUMT00000020864; OTTHUMT00000020867; uc009vxv.3	MMACHC
16664100	5.89987	5.91205	-1.00848	NM_001202413; NM_001202414; NM_006066; NM_153326; XM_011540491; XM_011540492; XR_946517; ENST00000351829; ENST00000372070; ENST00000434299; ENST00000471651; ENST00000473038; ENST00000475919; ENST00000475985; ENST00000476957; ENST00000481885; ENST00000487654; ENST00000495913; ENST00000496999; ENST00000497973; ENST00000621846; AK293083; BC000670; BC005394; BT007003; CR457010; EU794588; J04794; OTTH…	AKR1A1
16664118	6.31376	6.47525	-1.11844	NM_001195193; NM_002482; NM_152298; XM_005270888; XM_005270889; XM_011541509; ENST00000350030; ENST00000351223; ENST00000372052; ENST00000437362; ENST00000437901; ENST00000453748; ENST00000464190; ENST00000470768; ENST00000472408; ENST00000481782; ENST00000525515; ENST00000527359; ENST00000527470; ENST00000527932; ENST00000528084; ENST00000528238; ENST00000529333; ENST00000530073; ENST00000530840…	NASP
16664150	7.13946	7.14035	-1.00062	NM_016486; ENST00000372025; ENST00000496366; BC013608; BC034147; BC039718; BC046130; BC064539; BC073836; BC121117; BC133692; OTTHUMT00000098390; OTTHUMT00000098391; uc001cor.1	TMEM69
16664156	5.67039	5.92859	-1.19599	NM_015112; XM_005270652; XM_005270654; XM_005270655; XM_005270656; XM_006710475; XM_006710477; XM_011541059; XM_011541060; XM_011541061; XM_011541062; XM_011541063; XM_011541064; XM_011541065; XM_011541066; XM_011541067; XM_011541068; XM_011541069; ENST00000361297; ENST00000372008; ENST00000372009; ENST00000467367; ENST00000470809; ENST00000477968; ENST00000482881; ENST00000488619; ENST0000049281…	MAST2
16664210	2.21293	2.08529	1.09251
16664213	1.98011	1.92124	1.04165
16664215	2.14253	2.31556	-1.12743	NR_125987; ENST00000452785	LOC101929626
16664235	4.38417	4.38417	-1	NM_001013615; ENST00000371980; AK057892; BC034422; OTTHUMT00000020154; uc010oma.2	LURAP1
16664240	2.14253	2.14253	-1
16664243	5.16974	5.57989	-1.32882	NM_001142548; NM_003579; XM_006710975; XM_011542299; XM_011542300; ENST00000371975; ENST00000442598; ENST00000459678; ENST00000463715; ENST00000469835; ENST00000472889; ENST00000473251; ENST00000476687; ENST00000487700; ENST00000488942; ENST00000493032; ENST00000493985; AK292611; AK297204; BC121059; BC121060; OTTHUMT00000021272; OTTHUMT00000021273; OTTHUMT00000021274; OTTHUMT00000021275; OTTHUMT0…	RAD54L
16664272	5.69861	5.69861	-1	NM_001297565; NM_001297566; NM_006004; ENST00000311672; ENST00000460947; ENST00000486951; ENST00000496387; BC001426; BC001934; BC015177; BC093060; BC107703; OTTHUMT00000021451; OTTHUMT00000021452; OTTHUMT00000021453; OTTHUMT00000021454; uc001cpp.3; ENST00000489056; OTTHUMT00000091329	UQCRH
16664281	6.04442	6.04442	-1	NM_001256127; NM_001256128; NM_199044; NR_045789; NR_045790; NR_045791; ENST00000307089; ENST00000469918; ENST00000472157; ENST00000474844; ENST00000475281; ENST00000486270; ENST00000495427; ENST00000498008; ENST00000537428; AK128066; AK291741; AK292353; AK295003; BC014441; BC016907; OTTHUMT00000021427; OTTHUMT00000021429; OTTHUMT00000021430; OTTHUMT00000021431; OTTHUMT00000021432; OTTHUMT0000002…	NSUN4
16664299	5.2925	5.2925	-1	NM_001441; ENST00000243167; ENST00000468718; ENST00000484697; ENST00000489366; ENST00000493636; ENST00000493735; BC093632; BC110404; BC111941; OTTHUMT00000021443; OTTHUMT00000021444; OTTHUMT00000021445; OTTHUMT00000021446; OTTHUMT00000021447; OTTHUMT00000021448; U82535; uc001cpu.2; uc001cpv.2	FAAH
16664322	4.80125	4.80125	-1	NR_045483	FAAHP1
16664332	4.51474	4.51474	-1
16664335	4.74855	4.74855	-1	NM_147192; NM_172225; XM_011540667; XM_011540668; XM_011540669; XM_011540670; ENST00000360032; ENST00000371956; AF398527; AF398528; OTTHUMT00000021895; uc001cpw.3; uc001cpx.3	DMBX1
16664341	3.57423	3.57423	-1	NR_038403; ENST00000602433; uc021onb.1	MKNK1-AS1
16664350	4.07743	4.16988	-1.06618	NM_001145474; NM_001300863; NM_001300864; XM_011541421; ENST00000334122; ENST00000415500; ENST00000564071; ENST00000564373; BC144026; BC144027; FJ211596; OTTHUMT00000021929; OTTHUMT00000021930; OTTHUMT00000430542; OTTHUMT00000430543; uc001cqj.3; uc010omi.2	TEX38
16664354	2.32547	2.32547	-1	NR_038827; NR_038828; ENST00000418985; ENST00000442839; uc021ond.1; uc021one.1	EFCAB14-AS1
16664359	3.75241	3.84939	-1.06953	NM_000779; NM_001099772; XM_011540831; XM_011540832; XM_011540833; XM_011540834; XR_946559; ENST00000271153; ENST00000371919; ENST00000371923; ENST00000413093; ENST00000452782; ENST00000464439; ENST00000468637; ENST00000481248; ENST00000497005; ENST00000526297; ENST00000529715; ENST00000534708; ENST00000546128; ENST00000614163; AF491285; AK300921; AK300941; AY064484; AY064485; AY064486; AY151048;…	CYP4B1
16664388	3.84579	3.84579	-1	NM_178033; XM_011541206; XM_011541207; ENST00000371901; ENST00000466294; AK091806; AK131355; AY358537; BC028102; OTTHUMT00000022017; OTTHUMT00000022018; uc001cqr.3; uc001cqt.3	CYP4X1
16664406	1.78157	1.48391	1.22915	NM_178134; ENST00000334194; ENST00000471598; AK292175; AY262056; AY358631; OTTHUMT00000022020; OTTHUMT00000022021; uc001cqu.1	CYP4Z1
16664421	4.49374	4.49374	-1	NM_001010969; NM_001308102; XM_005270767; XM_005270769; XM_005270770; BC142690; BC148248; OTTHUMT00000021635; OTTHUMT00000021636; OTTHUMT00000021637; OTTHUMT00000091331; OTTHUMT00000091332; uc001cqv.1; uc009vyo.3; uc009vyp.3; AY280371; BC142607; AY280372	CYP4A22
16664438	4.86944	4.74855	1.08741	NR_047498; ENST00000429328	LINC00853
16664442	4.69386	4.69386	-1
16664445	8.0492	8.0492	-1	NM_001136140; NM_016308; NR_046394; NR_046395; ENST00000371870; ENST00000371871; ENST00000371873; ENST00000450808; ENST00000471289; AF070416; AF087865; AF110643; AF112216; AF259961; AK293238; AK294294; AK298502; BC014961; OTTHUMT00000021646; OTTHUMT00000021647; OTTHUMT00000021826; OTTHUMT00000100397; OTTHUMT00000387233; uc001crh.2; uc001cri.3; uc010omp.2; uc010omq.2	CMPK1
16664456	3.68888	3.68888	-1	NM_012186; ENST00000335071; AF275722; KM433708; OTTHUMT00000021836; uc001crk.3	FOXE3
16664460	4.07743	4.07743	-1	NM_004474; ENST00000334793; AF042832; OTTHUMT00000021831; uc001crm.3	FOXD2
16664464	0.876613	0.9541	-1.05518
16664466	2.70662	2.67276	1.02375
16664470	3.71921	3.71921	-1
16664473	5.16518	5.16518	-1	XR_947304; XR_957269; AK093492	LOC105378702
16664476	3.04746	3.04746	-1	XR_957272; XR_957273	LOC105379778
16664482	2.63427	2.63427	-1
16664486	4.31337	4.31337	-1	NM_001011547; NM_001135181; XM_011540923; XM_011540924; XM_011540925; XM_011540926; XM_011540927; XM_011540928; XM_011540929; XR_946573; ENST00000236495; ENST00000425816; ENST00000438567; ENST00000441260; ENST00000471020; ENST00000493837; ENST00000525901; ENST00000527929; ENST00000532322; ENST00000533824; AK296133; BC025411; BC104857; BC104863; BC143570; BC143572; OTTHUMT00000021841; OTTHUMT00000…	SLC5A9
16664512	1.60759	1.60759	-1
16664514	2.54558	2.54558	-1
16664516	1.60759	1.60759	-1	XR_947308; XR_947309; XR_957274; XR_957275	LOC105378706
16664520	3.43667	3.43667	-1
16664522	1.60759	1.60759	-1	NR_125988; ENST00000420071; AK131006	LOC101929721
16664527	6.87301	6.87847	-1.00379
16664529	4.38417	4.27789	1.07645
16664533	3.27072	3.25361	1.01193	NM_001144774; NM_001144775; NM_001144776; NM_001144777; NM_001294348; NM_021952; XM_006710411; XM_006710412; XM_006710414; XM_011540889; XM_011540890; XM_011540891; XM_011540892; XM_011540893; XM_011540894; XM_011540895; XM_011540896; ENST00000357083; ENST00000371819; ENST00000371821; ENST00000371823; ENST00000371824; ENST00000371827; ENST00000448907; ENST00000463650; ENST00000474675; ENST0000049…	ELAVL4
16664550	2.80586	2.80586	-1	XR_947314; XR_957292	LOC105378710
16664553	2.80586	2.80586	-1	XR_947324; XR_957364	LOC105378713
16664556	2.45689	2.45689	-1
16664559	2.85951	2.96987	-1.0795	XR_947327; XR_947328; XR_947329; XR_947330; XR_947331; XR_947332; XR_957388; XR_957391; XR_957398; XR_957404; XR_957412; XR_957420; XR_957429	LOC105378715
16664565	1.82082	1.74725	1.05232
16664567	0.639908	1.11279	-1.38788
16664569	4.51165	4.25669	1.1933	NM_001262; NM_078626; ENST00000262662; ENST00000371761; ENST00000396148; AF041248; AK091170; BC000598; BC005041; BC016173; CR450289; OTTHUMT00000022057; OTTHUMT00000022058; U17074; uc001csf.3; uc001csg.3	CDKN2C
16664576	3.53308	3.53308	-1
16664579	3.37756	3.32905	1.03419	NR_039617; ENST00000578133	MIR4421
16664589	3.09484	2.82749	1.20359
16664591	3.44672	3.44672	-1
16664595	2.63427	2.63427	-1
16664597	6.44813	6.54297	-1.06795
16664599	7.19441	6.9986	1.14537	NM_014372; ENST00000242719; ENST00000486691; ENST00000494873; AB024703; AF151881; AK293047; BC020964; BC047654; OTTHUMT00000022419; OTTHUMT00000022420; OTTHUMT00000091259; uc001csi.4	RNF11
16664605	3.79582	3.79582	-1
16664608	3.15624	3.15624	-1
16664610	5.03921	5.03921	-1	NR_123731	TTC39A-AS1
16664615	1.96049	1.96049	-1
16664617	2.14253	2.14253	-1
16664620	4.74855	4.74855	-1	XR_947340; XR_947341; XR_957517; XR_957524	LOC105378720
16664624	5.73233	5.73233	-1	NM_024586; NM_148904; NM_148905; NM_148906; NM_148907; NM_148908; NM_148909; NR_036662; XM_006710318; XM_006710320; XM_006710321; XM_006710322; XM_006710323; XM_006710324; XM_006710325; XM_006710326; XM_011540599; XM_011540600; XM_011540601; XM_011540602; XM_011540603; XM_011540604; XM_011540605; ENST00000361556; ENST00000371714; ENST00000428468; ENST00000435274; ENST00000447887; ENST00000453295;…	OSBPL9
16664680	5.14479	5.09926	1.03207	ENST00000625138; OTTHUMT00000479075	OSBPL9
16664683	2.21787	2	1.16302
16664685	1.75377	1.60759	1.10664
16664687	4.17529	4.23892	-1.04509
16664690	2.96987	2.96987	-1	NR_126385; ENST00000428794	TXNDC12-AS1
16664694	4.85122	4.85122	-1	NM_001136497; NM_001243767; NM_152265; ENST00000313334; ENST00000472944; ENST00000477828; ENST00000484036; ENST00000489308; ENST00000524414; ENST00000526132; ENST00000533836; BC021004; BC022371; BC070378; OTTHUMT00000024848; OTTHUMT00000024849; OTTHUMT00000024850; OTTHUMT00000024851; OTTHUMT00000024852; OTTHUMT00000024853; OTTHUMT00000387583; OTTHUMT00000387584; uc001ctk.3; uc001ctl.3; uc010onh.2	BTF3L4
16664708	6.38904	6.25768	1.09532	NM_004799; NM_007324; XM_011542437; ENST00000287727; ENST00000357206; ENST00000361625; ENST00000371591; ENST00000469134; AF104304; AF130419; AF130420; BC032680; OTTHUMT00000022083; OTTHUMT00000022084; OTTHUMT00000022085; OTTHUMT00000022086	ZFYVE9
16664731	7.77401	7.77401	-1	NM_032864; XM_011542315; ENST00000257181; ENST00000474048; ENST00000487160; BC000777; BC063655; BC105004; BC105006; OTTHUMT00000022459; OTTHUMT00000022460; OTTHUMT00000022461; uc001ctv.4; uc001ctw.4	PRPF38A
16664746	7.27508	7.52107	-1.18591
16664748	3.77907	3.77907	-1	NM_015696; ENST00000361314; ENST00000459779; AF320068; AY358402; BC032788; OTTHUMT00000022913; OTTHUMT00000022914; uc001cue.3	GPX7
16664754	3.79582	3.79582	-1	NM_001042693; XM_011541377; XM_011541378; XR_946635; XR_946636; XR_946637; XR_946638; XR_946639; ENST00000401050; ENST00000424164; ENST00000440303; ENST00000517870; AK128236; AY358621; BC041608; OTTHUMT00000022931; OTTHUMT00000022932; OTTHUMT00000022933; OTTHUMT00000022934; uc001cuf.3; uc001cug.1; uc001cuh.3	FAM159A
16664765	7.59117	7.7674	-1.12993	NM_024646; XM_006710898; ENST00000294353; ENST00000545132; AK023518; AK296460; DQ646393; OTTHUMT00000024749; uc001cuj.3; uc009vzg.3; uc009vzh.3; uc010onj.2	ZYG11B
16664782	3.68888	3.68888	-1	NM_001004339; NM_001307931; XM_011541480; XM_011541481; XM_011541482; XM_011541483; XM_011541484; XM_011541485; XM_011541486; XM_011541487; XM_011541488; ENST00000371528; ENST00000371532; ENST00000612017; AY271826; OTTHUMT00000024856; OTTHUMT00000157345; uc001cuk.2; uc001cul.2	ZYG11A
16664802	7.36669	7.36669	-1	NM_001007098; NM_001007099; NM_001007100; NM_001007250; NM_001193599; NM_001193600; NM_001193617; NM_002979; XM_005271103; XM_011541935; ENST00000371509; ENST00000371513; ENST00000371514; ENST00000407246; ENST00000408941; ENST00000430330; ENST00000435345; ENST00000473584; ENST00000478274; ENST00000478631; ENST00000484100; ENST00000488965; ENST00000528311; ENST00000528809; ENST00000529363; ENST000…	SCP2
16664828	4.15818	4.15818	-1	NM_001199080; NM_001199081; NM_001199082; NM_153703; XM_005270457; XM_011540676; XM_011540677; ENST00000312553; ENST00000371500; ENST00000395871; ENST00000471210; ENST00000471285; ENST00000490650; ENST00000618387; AK296649; AK299375; AK300847; AK304599; AL122104; AY313607; AY358294; BC024024; BC028292; BC030608; OTTHUMT00000024735; OTTHUMT00000024736; OTTHUMT00000024737; OTTHUMT00000024738; OTTHU…	PODN
16664846	4.064	4.03342	1.02143	XR_957599; XR_957605; AK094048	LOC105379783
16664849	5.01582	4.85208	1.12019	XR_947346; XR_947347; XR_947348; XR_957617; XR_957626; XR_957628	LOC105378724
16664852	5.46555	5.40478	1.04302	NM_000098; XM_005270484; ENST00000371486; ENST00000468572; BC002445; BC005172; M58581; OTTHUMT00000024757; OTTHUMT00000024758; U09648; uc001cvb.4	CPT2
16664861	3.79582	3.79582	-1	NR_038953; ENST00000458151; BC033363; uc001cvg.3	LOC100507564
16664865	2.88787	2.88787	-1	XR_947354; XR_947355; XR_947356; XR_947357; XR_947358; XR_947359; XR_947360; XR_957670; XR_957677; XR_957679; XR_957680; XR_957681; XR_957682; XR_957683	LOC105378728
16664868	3.89576	3.89576	-1	XR_947351; XR_947352; XR_947353; XR_947350; XR_957650; XR_957660; XR_957666	LOC105378727; LOC105378726
16664871	4.57783	4.57783	-1	XR_947350; XR_957650	LOC105378726
16664878	4.2369	4.2369	-1	NR_131923; XR_947368; XR_957691; ENST00000445039; AK097571	LOC105378732
16664883	3.98941	3.98941	-1	XR_947370; XR_947371; XR_957693; XR_957694	LOC105378733
16664887	4.51612	4.51612	-1	NM_033067; ENST00000371445; ENST00000463126; AK302085; BC029566; OTTHUMT00000022110; OTTHUMT00000022111; uc001cvq.1	DMRTB1
16664897	2.57594	2.57594	-1	NM_000792; NM_001039715; NM_001039716; NM_213593; ENST00000322679; ENST00000361921; ENST00000388876; ENST00000524406; ENST00000525044; ENST00000525202; ENST00000526329; ENST00000527060; ENST00000528946; ENST00000529329; ENST00000529589; ENST00000530084; ENST00000532493; ENST00000534069; ENST00000610607; ENST00000613679; ENST00000617230; AK290780; AY560374; AY560375; AY560376; AY560377; AY560378; …	DIO1
16664912	5.91273	5.91141	1.00091	NM_001256409; NM_052940; XM_006710327; XM_006710328; ENST00000319223; ENST00000371368; ENST00000371370; ENST00000444987; ENST00000477905; AK090881; BC013101; OTTHUMT00000023249; OTTHUMT00000023250; OTTHUMT00000023251; OTTHUMT00000023252; OTTHUMT00000023253	LRRC42
16664928	2.14253	2.14253	-1
16664932	5.00952	5.28005	-1.20625	NM_153035; NR_130900; ENST00000234827; ENST00000371331; ENST00000498272; BC035374; OTTHUMT00000023245; OTTHUMT00000023246; OTTHUMT00000023300; uc001cwt.1; uc001cwu.1	TCEANC2
16664943	3.74235	3.74235	-1	ENST00000234827; ENST00000391366; OTTHUMT00000023245	TCEANC2
16664947	7.80659	7.80659	-1	NM_016491; XM_005270920; ENST00000336230; ENST00000360840; ENST00000398219; ENST00000487096; ENST00000490670; ENST00000605337; AF325707; AK024572; AY421759; BC000041; OTTHUMT00000022224; OTTHUMT00000022225; OTTHUMT00000023015; OTTHUMT00000339689; OTTHUMT00000468412; uc001cxa.4; uc009vzp.3	MRPL37
16664963	4.99466	4.99466	-1	NR_103541; ENST00000361350	SSBP3-AS1
16664967	3.74235	3.79232	-1.03524
16664970	2.35923	2.35923	-1
16664973	4.39787	4.38417	1.00954	XR_947373; XR_947374; XR_957704; XR_957705	LOC105378735
16664976	5.04338	5.04338	-1
16664978	5.74277	5.57132	1.12619	NM_015547; NM_147161; ENST00000343744; ENST00000371316; ENST00000479837; ENST00000481208; ENST00000498228; AB014607; AF416921; AF416922; AK091112; BC001517; BC093844; BC093846; OTTHUMT00000027351; OTTHUMT00000027352; OTTHUMT00000027353; OTTHUMT00000027354; OTTHUMT00000027356; uc001cxj.2; uc001cxk.3; uc001cxl.2; uc001cxm.2	ACOT11
16665006	4.7691	4.7691	-1	NM_001039464; NM_001291332; NM_001291333; NM_004623; NR_026782; NR_037639; NR_037640; NR_037641; NR_111931; ENST00000339553; ENST00000371281; ENST00000371284; ENST00000371287; ENST00000395690; ENST00000409996; ENST00000413188; ENST00000421030; ENST00000422659; ENST00000438846; ENST00000440047; ENST00000440217; ENST00000472987; ENST00000478097; ENST00000486091; ENST00000486621; ENST00000493533; AF…	MROH7; TTC4; MROH7-TTC4
16665066	3.06254	3.06254	-1
16665069	3.31922	3.31922	-1	NM_001110533; NM_152607; XM_011540842; ENST00000358193; ENST00000371273; BC039109; BC064142; OTTHUMT00000027673; OTTHUMT00000027674	LEXM
16665083	5.44455	5.39003	1.03851
16665086	4.23892	4.23892	-1
16665094	4.86826	4.86826	-1	NM_182532; XM_005270586; XM_011540911; XM_011540912; ENST00000371268; BC029775; OTTHUMT00000027683; uc001cyd.3	TMEM61
16665099	4.48228	4.31337	1.12421
16665102	4.34529	4.34529	-1	NM_057176; XM_006710883; ENST00000371265; AY034632; BC103898; BC103899; BC103900; OTTHUMT00000022213; uc001cye.3	BSND
16665109	5.71195	5.40133	1.24024	NM_174936; NR_110451; XM_011541193; ENST00000302118; ENST00000490692; AK124635; AK293870; AK297473; EF692496; OTTHUMT00000022279; OTTHUMT00000022280; uc001cyf.2; uc010ool.2; uc010oom.2	PCSK9
16665132	4.2907	4.66137	-1.29295	NR_038320; uc021onx.1	LOC100507634
16665136	2.6051	2.6051	-1
16665139	4.07743	4.07743	-1	NR_039618; ENST00000581938; uc021ony.1	MIR4422
16665141	1.27934	1.59371	-1.24346
16665143	3.83915	3.83915	-1
16665147	1.74913	1.78404	-1.02449
16665154	2.17898	2.17898	-1
16665159	1.32919	1.32919	-1	XR_947378; XR_957709	LOC105378738
16665162	1.60759	1.60759	-1	XR_947377; XR_957708	LOC105378737
16665165	3.6235	3.6235	-1	XR_947377; XR_957708	LOC105378737
16665168	1.96049	1.96049	-1
16665172	1.5567	1.5567	-1
16665176	2.50684	2.50684	-1	XR_947392; XR_947393; XR_957724; XR_957725	LOC105378744
16665182	2.80586	2.80586	-1	NM_006252; ENST00000371244; ENST00000610361; BC069680; BC069740; BC069823; EF056019; FJ200485; FJ200486; HQ628625; OTTHUMT00000022753; U06454; uc001cyk.4	PRKAA2
16665193	3.12505	3.27072	-1.10624	NM_000562; XM_011542079; ENST00000361249; BC132911; BC132913; M16974; OTTHUMT00000022890; uc001cyo.2	C8A
16665207	3.36215	3.36215	-1	XR_947396; XR_957728	LOC105378745
16665214	3.45118	3.3086	1.10387	XR_947404; XR_957736; AK023382	LOC105378749
16665219	2.72526	2.72526	-1
16665222	4.68047	4.16043	1.434
16665224	3.34964	3.34964	-1	NR_104362; NR_104363; NR_104364; NR_104365; ENST00000416598; ENST00000420811; ENST00000432897; ENST00000434141; ENST00000457412; ENST00000585576; ENST00000585589; ENST00000587466; ENST00000588058; ENST00000588227; ENST00000590080; ENST00000591173; ENST00000591523; ENST00000591882; ENST00000592753; ENST00000592838; ENST00000592898; ENST00000608806; ENST00000608833; ENST00000610175; ENST00000610197…	DAB1-AS1
16665232	1.29729	1.29729	-1	ENST00000457412; ENST00000586465; ENST00000588058; ENST00000590080; ENST00000591173; ENST00000591523; ENST00000592838; ENST00000608580; ENST00000609323	DAB1-AS1
16665235	2.63427	2.63427	-1
16665240	2.6051	2.73686	-1.09562
16665245	3.57423	3.57423	-1
16665247	3.57423	3.57423	-1	NR_034014; NR_034015; NR_108106; AK055150; AK296298	LINC01135
16665254	2.89195	2.99962	-1.07748	NR_110626	LINC01358
16665261	2.50684	2.95602	-1.36526
16665263	2.87966	2.87966	-1
16665266	5.22377	5.29932	-1.05376	NM_001113411; NM_001244714; NM_001278224; NM_018291; NR_103473; XM_011541728; XM_011541729; XM_011541730; XM_011541731; XM_011541732; XM_011541733; XM_011541734; XM_011541735; XM_011541736; XM_011541737; XM_011541738; XR_946697; XR_946698; ENST00000303721; ENST00000371210; ENST00000371212; ENST00000371218; ENST00000413489; ENST00000430447; ENST00000462744; ENST00000466791; ENST00000471169; ENST00…	FGGY
16665298	2.05151	2.05151	-1	NR_110627; ENST00000424725	LOC101926944
16665302	5.61606	5.61606	-1	NM_015888; XM_006710676; XM_011541562; XM_011541563; XR_246271; XR_946665; ENST00000371208; ENST00000455990; ENST00000465876; ENST00000466803; ENST00000474695; ENST00000491135; AF044923; AK097735; AK292314; AK301768; BC011621; OTTHUMT00000024934; OTTHUMT00000024935; OTTHUMT00000024936; OTTHUMT00000024937; OTTHUMT00000024938; OTTHUMT00000024939; uc001czo.3; uc001czp.3; uc009wad.3; uc010oor.2	HOOK1
16665332	3.53327	3.53327	-1
16665335	3.68502	3.68502	-1
16665340	2.63138	2.63138	-1	XR_947430; XR_957761	LOC105378760
16665343	2.44345	2.39748	1.03238
16665346	5.03921	5.03921	-1	NM_001134673; NM_001145511; NM_001145512; NM_005595; XM_011541512; XM_011541513; XM_011541514; XM_011541515; ENST00000357977; ENST00000371184; ENST00000371185; ENST00000371187; ENST00000371189; ENST00000371191; ENST00000403491; ENST00000407417; ENST00000476646; ENST00000479364; ENST00000482020; ENST00000485903; ENST00000493627; ENST00000496712; AK299289; AK299356; AK299579; BC022264; OTTHUMT00000…	NFIA
16665370	2.60566	2.54942	1.03975
16665373	8.36289	8.29706	1.04668	NM_176877; XM_005270341; XM_005270347; XM_006710278; XM_011540462; XM_011540463; XM_011540464; XM_011540465; XM_011540466; XM_011540467; XM_011540468; XM_011540469; XM_011540470; ENST00000307297; ENST00000316485; ENST00000371158; ENST00000459752; ENST00000465798; ENST00000472512; ENST00000484562; ENST00000484937; ENST00000488913; ENST00000490547; ENST00000493967; ENST00000494842; ENST00000613764;…	INADL
16665433	4.53081	4.53081	-1
16665435	2.95983	2.72406	1.17753
16665437	3.67181	4.40838	-1.6662	NR_036058	MIR3116-1
16665439	3.83915	3.83915	-1	NM_001164835; NM_019079; ENST00000498273; AB211065; BC111559; OTTHUMT00000024688; uc001dae.4; uc021ooc.1	L1TD1
16665447	7.53696	7.76478	-1.17107	NM_001017415; NM_001017416; NM_003368; ENST00000339950; ENST00000371146; ENST00000442679; ENST00000452143; AB014458; AF117386; AK096788; BC050525; OTTHUMT00000024881; OTTHUMT00000025014; OTTHUMT00000025015; uc001daj.2; uc001dak.2; uc001dal.2	USP1
16665461	2.48186	2.48186	-1	NM_014495; ENST00000371129; ENST00000482591; ENST00000493994; AF152562; AK289426; AY358273; BC058287; OTTHUMT00000025344; OTTHUMT00000025345; OTTHUMT00000096778	ANGPTL3
16665472	2.79719	2.81184	-1.01021	BC030752	LOC400756
16665475	5.2881	5.2881	-1	NM_032852; NM_178221; XM_005271288; XM_011542313; XM_011542314; ENST00000317868; ENST00000371118; ENST00000371120; ENST00000414558; ENST00000443289; BC033024; OTTHUMT00000025332; OTTHUMT00000025333; OTTHUMT00000025334; OTTHUMT00000025335; OTTHUMT00000025336; uc001dat.3; uc001dau.3	ATG4C
16665492	4.57783	4.57783	-1
16665494	1.52374	1.52374	-1
16665497	1.96049	1.96049	-1
16665501	2.72007	2.72007	-1	XR_947454; XR_947455; XR_957784; XR_957785	LOC105378770
16665504	3.55416	3.55416	-1
16665507	4.04353	4.04353	-1	NM_012183; ENST00000371116; AF086235; OTTHUMT00000025331; uc001dax.2	FOXD3
16665510	2.0655	2.9021	-1.78584
16665512	4.83534	4.83534	-1	NM_013339; ENST00000263440; ENST00000371108; ENST00000462390; ENST00000465969; ENST00000487136; ENST00000494765; ENST00000603108; AF063604; AF102851; AK295286; BC001253; OTTHUMT00000025330; OTTHUMT00000037172; OTTHUMT00000037173; OTTHUMT00000037174; OTTHUMT00000096786; OTTHUMT00000252852; OTTHUMT00000468470; uc010oox.2; uc021oof.1	ALG6
16665536	4.8716	4.8716	-1	NM_032437; XM_005271274; XM_006710976; XM_006710977; XM_011542301; XM_011542302; XR_946779; XR_946780; XR_946781; ENST00000371088; ENST00000460678; ENST00000461039; ENST00000480886; ENST00000493605; ENST00000496956; AB058702; AK292220; AK315850; BC015814; OTTHUMT00000024910; OTTHUMT00000024911; OTTHUMT00000024912; OTTHUMT00000024913; OTTHUMT00000024914; OTTHUMT00000024915; uc001dbf.3	EFCAB7
16665558	2.46139	2.14169	1.24808	NR_002771; uc001dbg.1	DLEU2L
16665566	7.84642	7.83214	1.00995	NM_001172818; NM_001172819; NM_002633; ENST00000371083; ENST00000371084; ENST00000473117; ENST00000483707; ENST00000540265; AK293298; AK294186; AK298505; AK300100; BC001756; BC019920; BC067763; BT006961; M83088; OTTHUMT00000024868; OTTHUMT00000024869; OTTHUMT00000024870; OTTHUMT00000024871; uc001dbh.3; uc010ooy.2; uc010ooz.2	PGM1
16665588	4.69386	4.69386	-1	NM_001083592; NM_005012; XM_011541526; ENST00000371079; ENST00000371080; ENST00000482426; ENST00000545203; BC080541; M97675; OTTHUMT00000025002; OTTHUMT00000025003; OTTHUMT00000025004; uc001dbi.4	ROR1
16665603	1.17484	1.17484	-1	XM_011540765	UBE2U
16665606	1.78157	1.78157	-1	NM_152489; XM_005270498; XM_005270499; XM_006710379; XM_011540764; XM_011540765; XM_011540766; XM_011540767; XM_011540768; XM_011540769; XM_011540770; XM_011540771; XM_011540772; XM_011540773; XM_011540774; XM_011540775; XM_011540776; XM_011540777; XM_011540778; XR_246236; XR_946548; XR_946549; XR_946550; XR_946551; XR_946552; ENST00000371076; ENST00000371077; ENST00000464349; ENST00000608020; EN…	UBE2U
16665621	4.38251	4.38251	-1	NM_001293274; NM_020925; XM_011541862; XM_011541863; ENST00000290039; ENST00000470527; ENST00000486580; ENST00000495994; AK126515; AK131297; AK299361; BC039301; BX537603; OTTHUMT00000025032; OTTHUMT00000025033; OTTHUMT00000025238; OTTHUMT00000313506; uc001dbo.1; uc001dbp.1; uc001dbq.1; uc010opa.1	CACHD1
16665654	1.24842	1.24842	-1	NR_039957; ENST00000582305; uc021ooh.1	MIR4794
16665656	8.38394	8.37414	1.00682	NM_018211; XM_006710738; XM_011541706; XR_946693; XR_946694; ENST00000294428; ENST00000371072; ENST00000418058; AK001632; AK299228; OTTHUMT00000025240; OTTHUMT00000025241; uc001dbs.2; uc001dbt.2; uc010opb.2	RAVER2
16665674	7.54703	7.41122	1.09871	NM_001005353; NM_013410; NM_203464; ENST00000327299; ENST00000395334; ENST00000470888; ENST00000474968; ENST00000479060; ENST00000497030; ENST00000545314; ENST00000546702; BC016180; BC040224; BC066944; BC148270; CR456830; OTTHUMT00000025040; OTTHUMT00000025041; OTTHUMT00000025042; OTTHUMT00000025043; OTTHUMT00000025044; OTTHUMT00000404161; uc001dby.3; uc001dbz.3; uc001dca.3; uc009wan.3; AK025926;…	AK4
16665687	5.10182	5.16518	-1.04489	NM_001256864; NM_001256865; NM_014787; XM_011542483; XM_011542484; XM_011542485; XM_011542486; XM_011542487; XM_011542488; XM_011542489; ENST00000263441; ENST00000371069; ENST00000395325; ENST00000463018; ENST00000472787; ENST00000483402; ENST00000494710; ENST00000498720; AK296408; BC051722; BC109279; BC109280; OTTHUMT00000025134; OTTHUMT00000025135; OTTHUMT00000025137; OTTHUMT00000025138; OTTHUM…	DNAJC6
16665717	4.82536	4.80125	1.01685	NM_001003679; NM_001003680; NM_001198681; NM_001198683; NM_001198687; NM_001198688; NM_001198689; NM_002303; NM_017526; ENST00000344610; ENST00000349533; ENST00000371058; ENST00000371059; ENST00000371060; ENST00000371065; ENST00000406510; ENST00000462765; ENST00000471762; ENST00000475108; ENST00000484243; ENST00000488747; ENST00000497874; ENST00000613538; ENST00000616738; AK094801; AK130096; AK29…	LEPR; LEPROT
16665752	1.96049	1.96049	-1
16665755	1.77406	1.32931	1.36107
16665757	2.80586	2.80586	-1	NM_001037339; NM_001037340; NM_001037341; NM_001297440; NM_001297441; NM_001297442; NM_002600; XM_005270923; XM_005270924; XM_005270925; XM_006710680; XM_011541565; XM_011541566; ENST00000329654; ENST00000341517; ENST00000371045; ENST00000371048; ENST00000412480; ENST00000423207; ENST00000480109; ENST00000483863; ENST00000490695; ENST00000491340; ENST00000524999; ENST00000526197; ENST00000526666;…	PDE4B
16665796	3.04746	3.04746	-1	NM_001308203; NM_032291; XM_005271264; XM_005271265; XM_005271266; XM_005271268; XM_005271270; XM_006710961; XM_006710962; XM_006710963; XM_006710964; XM_006710965; XM_006710966; XM_006710967; XM_006710968; XM_006710969; XM_006710971; XM_006710972; XM_006710973; XM_006710974; XM_011542286; XM_011542287; XM_011542288; XM_011542289; XM_011542290; XM_011542291; XM_011542292; XM_011542293; XM_0115422…	SGIP1
16665833	1.41433	1.32589	1.06322	NR_036060; uc021oon.1	MIR3117
16665835	2.14253	2.14253	-1	NM_152665; XM_011540933; ENST00000282670; ENST00000448074; ENST00000489510; ENST00000491611; ENST00000525663; ENST00000528352; BC106885; OTTHUMT00000025399; OTTHUMT00000025400; OTTHUMT00000025401; OTTHUMT00000386654; OTTHUMT00000386656; OTTHUMT00000470279; uc001dcv.3; uc009wau.3; uc009wav.3	TCTEX1D1
16665850	2.05151	2.05151	-1
16665853	7.13834	6.94407	1.14414	NM_001077700; NM_001077701; NM_001077702; NM_001077703; NM_001077704; NM_001146110; NM_001146111; NM_001146112; NM_001146113; NM_001278215; NM_020948; XM_005271075; XM_005271076; XM_005271077; XM_006710794; XM_011541864; XM_011541865; XM_011541866; XM_011541867; ENST00000355356; ENST00000355977; ENST00000357692; ENST00000371012; ENST00000371014; ENST00000371016; ENST00000371018; ENST00000401041; …	MIER1
16665878	2.50684	2.50684	-1	NM_144701; XM_005270516; XM_011540789; XM_011540790; XM_011540791; ENST00000347310; ENST00000395227; ENST00000425614; ENST00000473881; AF461422; AM990337; AY937250; BC016829; BC040720; FM212241; OTTHUMT00000025199; OTTHUMT00000025200; OTTHUMT00000095781; uc001ddo.3; uc001ddp.2; uc001ddq.3; uc001ddr.3; uc001dds.3; uc001ddt.3; uc009waz.3; uc010opi.2; uc010opj.2; uc010opk.2; uc010opl.2; uc010opm.2; …	IL23R
16665899	1.98146	1.29955	1.60426
16665901	3.57423	3.57423	-1	NM_001258214; NM_001258215; NM_001258216; NM_001559; NR_047583; NR_047584; XM_005270825; XM_005270827; XM_005270828; XM_006710617; XM_011541383; XM_011541384; XM_011541385; ENST00000262345; ENST00000371000; ENST00000441640; ENST00000465396; ENST00000541374; ENST00000544434; AK294494; AK300020; AK316525; BC104772; BC104774; BC143249; OTTHUMT00000025202; OTTHUMT00000095782; OTTHUMT00000095783; OTTH…	IL12RB2
16665923	3.41011	3.55381	-1.10474
16665925	5.28511	5.28511	-1	XR_426708; XR_431183; XR_947471; XR_947472; XR_947473; XR_958008; XR_958022; XR_958015	LOC102724481
16665930	1.60759	1.60759	-1
16665932	8.13039	8.25596	-1.09094	NM_001199741; NM_001199742; NM_001924; ENST00000370985; ENST00000370986; ENST00000460575; ENST00000484245; ENST00000617962; BC011757; DQ008445; EF581092; M60974; OTTHUMT00000025988; OTTHUMT00000025990; OTTHUMT00000025991; OTTHUMT00000095854; uc001ddz.2; uc009wbb.2; uc009wbc.2; uc009wbd.2	GADD45A
16665941	4.10487	3.98941	1.08332	NR_040077; ENST00000413628; ENST00000414904; ENST00000420587; ENST00000434072; uc001deb.2	GNG12-AS1
16665960	7.21932	7.2555	-1.0254
16665963	4.23892	4.23892	-1	NR_110671; ENST00000428732	DEPDC1-AS1
16665967	1.73492	1.78157	-1.03286	XR_947481; XR_947482; XR_958053; XR_958056	LOC105378785
16665973	2.05151	2.05151	-1	XR_947487; XR_958067	LOC105378788
16665976	3.04746	3.04746	-1	NM_020794; XM_011541836; ENST00000035383; ENST00000310961; ENST00000370958; ENST00000415775; AF434715; AF498274; AK294206; BC080568; BC128989; OTTHUMT00000131261; OTTHUMT00000131262; OTTHUMT00000131263; uc001deo.1; uc001dep.3; uc001deq.3; uc009wbg.3	LRRC7
16666007	4.69386	4.69386	-1	NR_023916; ENST00000412108; ENST00000439639; U82382	PIN1P1
16666009	2.32547	2.32547	-1	XM_011541836; ENST00000441830; ENST00000588515; ENST00000607936; ENST00000608744; ENST00000609072; OTTHUMT00000025917; OTTHUMT00000447483; OTTHUMT00000472619; OTTHUMT00000472620; OTTHUMT00000472621	LRRC7
16666013	8.78187	8.58952	1.14262	NM_001190987; NM_004768; XM_005271338; XM_005271339; XM_006711037; XM_006711038; XM_006711039; XM_011542427; XM_011542428; XM_011542429; XM_011542430; XM_011542431; XM_011542432; XM_011542433; XR_426640; ENST00000370949; ENST00000370950; ENST00000370951; ENST00000395136; ENST00000460795; ENST00000461935; ENST00000463116; ENST00000463859; ENST00000463877; ENST00000469170; ENST00000473950; ENST0000…	SRSF11
16666045	5.47582	5.45555	1.01415	NM_001031693; NM_001036645; NM_001036646; NR_027404; XM_011540547; XM_011540548; XR_946530; ENST00000359875; ENST00000361764; ENST00000370940; ENST00000463058; ENST00000486110; ENST00000525653; ENST00000531950; AF126164; BC010922; OTTHUMT00000025909; OTTHUMT00000025910; OTTHUMT00000025911; OTTHUMT00000025912; OTTHUMT00000388830; OTTHUMT00000388832; uc001dfa.3; uc001dfb.3; uc001dfc.3; uc010oqp.2	HHLA3
16666071	2.50684	2.50684	-1	NR_125938; ENST00000419450; BC041441	LOC101927244
16666079	2.05352	2.05352	-1	XR_426711; XR_426712; XR_431184; XR_431185; XR_947502; XR_958150	LOC102724572
16666082	2.5813	1.88466	1.62072
16666086	3.74235	3.74235	-1	NR_038420; BC070115; uc001dfr.3	ZRANB2-AS1
16666091	2.7729	2.7729	-1	NR_046217; ENST00000413421; ENST00000415780; ENST00000455406; ENST00000583678; ENST00000594152; ENST00000596952; ENST00000599146; ENST00000600103; ENST00000625896; ENST00000626344; ENST00000626510; ENST00000627516; ENST00000627548; ENST00000627902; ENST00000628450; ENST00000628635; ENST00000628670; ENST00000628683; ENST00000628797; ENST00000630350; ENST00000630885; ENST00000630926; ENST0000063099…	ZRANB2-AS2
16666102	2.14253	2.14253	-1
16666105	4.70821	4.60237	1.07612	ENST00000430605; ENST00000583678; ENST00000585415; ENST00000585499; ENST00000586006; ENST00000587066; ENST00000587306; ENST00000594152; ENST00000599146; ENST00000600103; ENST00000608579; ENST00000627516; ENST00000627548; ENST00000628450; ENST00000628635; ENST00000628670; ENST00000630350; ENST00000630926; ENST00000625896; ENST00000626510; ENST00000627902; ENST00000628683; ENST00000628797; ENST0000…	ZRANB2-AS2
16666109	1.49331	1.49331	-1
16666112	2.27593	2.27593	-1	XR_947505; XR_947506; XR_947507; XR_958183; XR_958184; XR_958185	LOC105378797
16666115	2.02875	2.02875	-1	XR_246343; XR_250760; XR_947508; XR_947509; XR_958193; XR_958202; BC043521	LOC339468
16666123	2.22172	2.10095	1.08732	XR_947516; XR_958218	LOC105378799
16666126	2.45689	2.45689	-1	NR_110676; NR_110677; ENST00000411903; ENST00000415686; ENST00000440762; ENST00000444827; ENST00000452553; BC041341	LINC01360
16666135	2.17898	2.11266	1.04705
16666141	1.35962	1.35962	-1
16666143	4.07743	4.07743	-1	NM_001112808; NM_001199327; NM_001199328; NM_001199329; NM_003838; NM_015978; ENST00000326637; ENST00000370889; ENST00000370893; ENST00000370894; ENST00000370895; ENST00000370898; ENST00000370899; ENST00000465473; ENST00000467578; ENST00000472069; ENST00000482102; ENST00000497284; ENST00000524915; ENST00000525480; ENST00000526236; ENST00000529485; ENST00000530184; ENST00000533006; ENST00000534020…	FPGT-TNNI3K; FPGT; TNNI3K
16666196	1.78157	1.78157	-1	XR_947520; XR_958222	LOC105378805
16666200	3.04746	3.04746	-1	NR_121670; NR_121671; ENST00000416017; ENST00000612390; ENST00000620678	ERICH3-AS1
16666204	4.94058	4.94058	-1	NM_001162916; NM_138467; NR_027962; XM_006710347; ENST00000370867; ENST00000449696; ENST00000457880; ENST00000467646; ENST00000479111; ENST00000483990; ENST00000485401; ENST00000486467; AK294264; AK299849; BC009514; BC071765; OTTHUMT00000026573; OTTHUMT00000026574; OTTHUMT00000026575; OTTHUMT00000026576; OTTHUMT00000026577; OTTHUMT00000026578; OTTHUMT00000026579; uc001dgn.3; uc010oqw.2; uc010oqx.…	TYW3
16666221	1.69458	1.69458	-1
16666224	4.31337	4.31337	-1	NM_001001933; NM_001256114; XM_011541477; ENST00000294638; ENST00000356261; ENST00000607240; AK094667; BC040321; OTTHUMT00000026700; OTTHUMT00000026701; OTTHUMT00000470320; uc001dgo.3; uc001dgq.3	LHX8
16666237	6.78961	6.45036	1.2651
16666239	7.61487	7.22795	1.30759	NM_000016; NM_001127328; NM_001286042; NM_001286043; NM_001286044; ENST00000370834; ENST00000370841; ENST00000420607; ENST00000473018; ENST00000481374; ENST00000525808; ENST00000525881; ENST00000526129; ENST00000526196; ENST00000526930; ENST00000528016; ENST00000529059; ENST00000530953; ENST00000532207; ENST00000532509; ENST00000534146; ENST00000534334; ENST00000541113; AF251043; AK296045; AK3010…	ACADM
16666266	1.24842	1.24842	-1	ENST00000528016; OTTHUMT00000388956	ACADM
16666268	6.6819	6.86479	-1.13515	NM_004582; NR_073562; ENST00000319942; ENST00000370826; ENST00000459697; ENST00000461653; ENST00000462042; ENST00000467748; ENST00000470201; ENST00000471759; ENST00000473406; ENST00000485459; ENST00000489450; ENST00000491266; ENST00000496055; ENST00000497648; ENST00000528016; AB209023; AK127197; AK128861; AK293057; BC020790; CR456941; OTTHUMT00000026972; OTTHUMT00000026973; OTTHUMT00000026974; OT…	RABGGTB; ACADM
16666296	2.42718	2.42718	-1	NM_002440; ENST00000263187; AB209023; AF104243; BC033030; OTTHUMT00000026983; U89293; uc001dhd.2	MSH4; RABGGTB
16666319	1.52374	1.52374	-1	NR_125939; ENST00000436121	LOC101927342
16666323	1.96049	1.96049	-1
16666326	2.99676	2.99676	-1	NM_001160011; NM_152996; XM_006710553; ENST00000328299; ENST00000464140; ENST00000621530; AK297363; AY358540; BC059363; BX648274; OTTHUMT00000026501; OTTHUMT00000026502; uc001dhg.4; uc001dhh.2; uc010orh.1	ST6GALNAC3
16666334	1.66148	2.20869	-1.46126
16666336	4.07743	4.07743	-1	NM_030965; XM_005271238; XR_946772; ENST00000318803; ENST00000477717; ENST00000480428; ENST00000488940; ENST00000496845; AK056241; AK295019; AK300902; BC001201; OTTHUMT00000026692; OTTHUMT00000026693; OTTHUMT00000026694; OTTHUMT00000314630; OTTHUMT00000314631; uc001dhi.3; uc009wbw.3; uc010ori.2	ST6GALNAC5
16666348	3.12505	3.12505	-1	XM_005271238; XR_946772	ST6GALNAC5
16666353	2.63427	2.63427	-1	XR_947524; XR_958226	LOC105378808
16666357	2.50684	2.46506	1.02939	NM_012093; NM_174858; XM_005270739; XM_006710572; ENST00000317704; ENST00000344720; ENST00000354567; ENST00000465146; ENST00000466114; ENST00000466393; ENST00000469394; ENST00000478255; ENST00000478407; ENST00000524494; ENST00000527263; ENST00000530826; ENST00000531672; AF062595; AK090967; AY171600; BC033896; BC036666; CR541890; OTTHUMT00000026992; OTTHUMT00000026993; OTTHUMT00000026994; OTTHUMT0…	AK5
16666388	1.60759	1.60759	-1
16666390	4.87496	4.81693	1.04104
16666392	6.8028	6.85417	-1.03625	NM_001270384; NM_198549; XM_005270846; XM_005270847; XM_005270848; XM_005270850; XM_011541422; XM_011541423; XM_011541424; XR_946649; ENST00000370791; ENST00000443751; ENST00000476203; ENST00000477627; AK296411; BC130387; BC144167; BX537792; BX641170; OTTHUMT00000026931; OTTHUMT00000026932; OTTHUMT00000097546; uc001dhy.1	FAM73A
16666416	3.98941	3.98941	-1	NM_001172309; NM_144573; XM_005271322; XM_005271323; XM_005271324; XM_005271325; XM_005271326; XM_005271327; ENST00000330010; ENST00000334785; ENST00000342754; ENST00000401035; ENST00000440324; ENST00000464998; ENST00000470735; ENST00000480732; AF114264; AK127535; AK293201; AK298565; AK300728; AY211912; BC111395; BC114444; BC114445; DQ464902; OTTHUMT00000097549; OTTHUMT00000097550; OTTHUMT0000009…	NEXN
16666437	5.54066	5.54066	-1	NM_007034; XM_005270397; XM_006710308; ENST00000370763; ENST00000426517; ENST00000476396; ENST00000477671; ENST00000484662; ENST00000487931; AB209922; AK297985; BC034721; OTTHUMT00000098248; OTTHUMT00000098582; OTTHUMT00000098621; OTTHUMT00000098622; OTTHUMT00000098623; OTTHUMT00000098624; U40992; uc001dij.3; uc010orn.2	DNAJB4
16666448	3.74235	3.74235	-1	NM_001304725; NM_017655; XM_011541620; ENST00000370759; ENST00000476882; AB073737; AK000082; BC036075; OTTHUMT00000098629; OTTHUMT00000098630; uc001dik.3	GIPC2
16666458	1.96049	2.11977	-1.11673	NR_027310; ENST00000413519; ENST00000436742; AK091757; uc009wcc.3	MGC27382
16666471	3.54781	3.54781	-1	NM_000959; NM_001039585; XM_006710781; XR_426624; XR_946715; ENST00000370756; ENST00000370757; ENST00000370758; ENST00000497923; AF004021; AK292845; AY337000; AY485530; BC112965; L24470; OTTHUMT00000026582; OTTHUMT00000026583; OTTHUMT00000095325; OTTHUMT00000095326; uc001dim.3; uc001din.3	PTGFR
16666483	1.46674	1.46674	-1
16666525	1.1762	1.27499	-1.07088
16666527	2.26821	2.26821	-1	XR_947526; XR_958229	LOC105378810
16666534	4.16043	4.16043	-1
16666537	1.78157	1.78157	-1	NR_125940; NR_125941; NR_125942; ENST00000418041; ENST00000443104; ENST00000443565	LOC101927412
16666543	1.17095	1.17095	-1
16666545	3.12505	3.12505	-1	NM_001297704; NM_001297705; NM_001297706; NM_012302; XM_005270666; XM_005270667; XM_005270668; XM_005270670; XM_005270673; XM_006710485; XM_006710488; XM_006710489; XM_006710490; XM_006710491; XM_006710493; XM_006710494; XM_006710497; XM_011541093; XM_011541094; XM_011541095; XM_011541096; XR_946591; XR_946592; ENST00000319517; ENST00000359929; ENST00000370713; ENST00000370715; ENST00000370717; E…	ADGRL2
16666587	1.60759	1.60759	-1
16666590	2.54558	2.54558	-1	XR_947535; XR_947536; XR_958238; XR_958239; BC043539	LINC01362
16666603	2.89256	2.39748	1.40941	XR_246354; XR_250771; XR_947537; XR_947538; XR_947539; XR_947540; XR_958240; XR_958241; XR_958242; XR_958243; XR_958244	LOC101927542
16666606	3.19004	3.19004	-1
16666610	2.39748	2.35631	1.02894
16666614	1.22515	1.22515	-1
16666616	5.66381	5.66381	-1	NM_001242857; NM_001242858; NM_001242859; NM_001242860; NM_001242861; NM_001242862; NM_001300915; NM_001300916; NM_001300917; NM_002731; NM_182948; NM_207578; XM_005271015; XM_005271016; XM_005271017; XM_005271018; XM_005271019; XM_005271020; XM_006710758; XM_011541764; ENST00000370680; ENST00000370682; ENST00000370684; ENST00000370685; ENST00000370688; ENST00000370689; ENST00000394838; ENST00000…	PRKACB
16666638	2.32547	2.32547	-1
16666640	3.68888	3.78711	-1.07045	NM_001010971; NM_001134663; NM_001134664; XM_011540758; XM_011540759; XM_011540760; XM_011540761; ENST00000370668; ENST00000370669; ENST00000370670; ENST00000370671; ENST00000370673; ENST00000394834; ENST00000454967; ENST00000463429; ENST00000479082; BC037973; OTTHUMT00000027241; OTTHUMT00000027242; OTTHUMT00000027243; OTTHUMT00000027244; OTTHUMT00000027245; OTTHUMT00000027246; OTTHUMT00000027247…	SAMD13
16666657	4.16043	4.16043	-1	NM_021233; NM_058248; XM_011541878; ENST00000370662; ENST00000370665; AF274571; AF333389; BC126136; BC126138; OTTHUMT00000027248; OTTHUMT00000027249; uc001djt.1; uc001dju.1; uc009wch.1	DNASE2B
16666668	7.10441	7.10441	-1	NM_025065; ENST00000370654; ENST00000370656; AF322053; BC016051; OTTHUMT00000027238; OTTHUMT00000027239; uc001djv.4	RPF1
16666681	2.57594	2.57594	-1	NM_001310156; XM_011542513; XM_011542514; XM_011542515; XM_011542516; XM_011542517; XM_011542518; XM_011542519; XM_011542520; XM_011542521; XM_011542522; XM_011542523; XM_011549258; XM_011549259; XM_011549260; XM_011549261; XM_011549262; XM_011549263; XM_011549264; XM_011549265; XM_011549266; XM_011549267; XM_011549268; XR_947545; XR_958249; AF306347; BC127634; uc001djx.3; uc001djy.2; uc021opb.1	SPATA1
16666692	5.1965	5.1965	-1
16666694	3.89262	3.89262	-1	NM_001288563; NM_145172; ENST00000294664; ENST00000326813; ENST00000370596; ENST00000464801; ENST00000484007; ENST00000528899; AK292603; AY049724; BC040265; BX648851; OTTHUMT00000027564; OTTHUMT00000027565; OTTHUMT00000027566; OTTHUMT00000092673; OTTHUMT00000092674; OTTHUMT00000394255; uc001dkt.3; uc009wcl.3	WDR63
16666723	1.60759	1.60759	-1	NR_039619; ENST00000580922; uc021opc.1	MIR4423
16666725	3.57423	3.69805	-1.08962	XR_947548; XR_958252	LOC105378821
16666728	2.03609	1.49331	1.45677
16666730	3.31922	3.31922	-1	NR_045484; AK125723; uc001dla.2; uc021ope.1	LOC646626
16666738	7.23942	7.74292	-1.41764	NM_001554; ENST00000451137; ENST00000480413; ENST00000617517; AF003114; AF003594; AF031385; AK096420; AK295430; BC001271; BC009199; BC016952; CR536519; OTTHUMT00000029187; OTTHUMT00000029188; U62015; uc001dle.3	CYR61
16666749	5.06546	5.06546	-1
16666752	2.45689	2.45689	-1	XR_947549; XR_958253	LOC105378822
16666775	2.57594	2.57594	-1	NM_001285; ENST00000234701; ENST00000394711; AF039400; AF127036; AK291999; AK300858; OTTHUMT00000028277; uc001dls.1; uc001dlt.3	CLCA1
16666799	2.42718	2.42718	-1	NM_012128; NR_024602; XM_011541015; ENST00000370563; ENST00000496322; AF127035; AK293766; AY358470; BC113687; BC113689; OTTHUMT00000028292; OTTHUMT00000028293; uc009wcs.3; uc009wct.3; uc009wcu.3	CLCA4
16666819	2.6955	2.72007	-1.01717	NR_024604; ENST00000284054; ENST00000466454; ENST00000490028; AF043976; OTTHUMT00000028290; OTTHUMT00000313981; OTTHUMT00000344194; uc010osh.2	CLCA3P
16666835	7.77553	7.77715	-1.00113	NM_001206651; NM_001206652; NM_001206653; NM_016009; XM_006710672; XM_006710673; XM_011541538; ENST00000370558; ENST00000482504; ENST00000535010; ENST00000602603; ENST00000616170; AF151819; AF257318; AF263293; AF350371; AK303710; BC007455; OTTHUMT00000028287; OTTHUMT00000028288; OTTHUMT00000467810; uc001dlw.3; uc001dlx.3; uc001dly.3; uc001dlz.3	SH3GLB1
16666851	7.32086	7.32086	-1	NM_001134492; NM_012262; ENST00000370550; ENST00000370551; ENST00000591456; AB024568; BC025384; BC025990; BC108735; OTTHUMT00000028279; OTTHUMT00000457514; OTTHUMT00000457515; uc001dmc.4; uc010osk.2	HS2ST1
16666862	1.96049	1.96049	-1
16666865	3.99941	3.82618	1.12758	NR_026985; NR_026986; NR_026987; NR_026988; NR_026989; ENST00000461990; ENST00000467438; ENST00000469312; ENST00000471417; ENST00000476432; ENST00000484933; ENST00000490006; ENST00000587165; ENST00000589455; ENST00000590653; ENST00000619924; AL833352; BC030523	LINC01140
16666879	1.43989	1.43989	-1
16666881	5.32966	5.32966	-1	NM_006769; XM_005271291; ENST00000370542; ENST00000370544; ENST00000489303; ENST00000495705; AK292578; AY321514; BC003600; BC017673; BC065818; OTTHUMT00000028264; OTTHUMT00000028265; OTTHUMT00000028266; OTTHUMT00000028267; U24576; uc001dmi.3; uc001dmj.3	LMO4
16666890	3.30084	3.30084	-1	XR_426720; XR_431197; XR_947570; XR_958274	LOC101927871
16666892	2.45689	2.45689	-1	XR_947573; XR_958277; XR_958278	LOC105378839
16666896	8.45758	8.5252	-1.04798	NM_006256; XM_005271031; XM_011541769; XM_011541770; XM_011541771; XM_011541772; ENST00000316005; ENST00000370505; ENST00000370513; ENST00000370521; ENST00000436111; ENST00000449189; ENST00000495119; AK298595; AK300304; AK301066; BC062620; BC125199; OTTHUMT00000027828; OTTHUMT00000029261; OTTHUMT00000029262; OTTHUMT00000029263; OTTHUMT00000029264; U33052; uc001dmn.3; uc009wcv.3; uc010osp.2; uc010…	PKN2
16666929	1.96049	2.51677	-1.47048
16666931	3.57423	3.57423	-1	XR_947575; XR_947576; XR_947577; XR_947578; XR_958280; XR_958281; XR_958282; XR_958283	LOC105378841
16666940	1.96049	1.96049	-1
16666943	6.21401	6.42295	-1.15584	NM_198460; XM_005270549; XM_011540835; ENST00000370456; AK290303; AK299408; AK299466; AK303987; AK315834; BC131713; BX537949; OTTHUMT00000028001; uc001dnf.2; uc010ost.1	GBP6
16666959	3.74235	4.15464	-1.33079	NR_003133; ENST00000513638; uc009wcy.1; ENST00000394662	GBP1P1
16666965	4.64486	4.97563	-1.25768	NM_001134476; NM_015350; XM_005270701; XM_005270702; XM_005270703; XM_011541143; XM_011541144; XM_011541145; XM_011541146; XM_011541147; XM_011541148; ENST00000330947; ENST00000358200; ENST00000439853; ENST00000449440; AF385436; AY358112; BC030607; BC037831; BC060782; D86984; OTTHUMT00000028008; OTTHUMT00000097363; uc001dnh.3; uc001dni.3; uc001dnj.3	LRRC8B
16666977	3.01436	3.01436	-1	XM_006710960; XM_011542283	LRRC8C
16666982	5.63077	5.42389	1.15419	NM_032270; XM_006710960; XM_011542282; XM_011542283; XM_011542284; XM_011542285; ENST00000370454; ENST00000416805; ENST00000479252; ENST00000482063; AB081509; BC036122; BC113973; OTTHUMT00000028435; OTTHUMT00000029206; OTTHUMT00000097360; OTTHUMT00000097361; uc001dnl.4	LRRC8C
16666995	2.96987	3.11512	-1.10592	XR_246372; XR_431201	LOC101927975
16666997	3.40673	3.40673	-1	XR_246372; XR_431201	LOC101927975
16667000	4.93704	4.89602	1.02884	NM_001134479; NM_018103; XM_011541689; XM_011541690; ENST00000337338; ENST00000394593; ENST00000414841; ENST00000441269; ENST00000525774; ENST00000527156; ENST00000532201; AY358874; BC009486; BC024159; OTTHUMT00000029203; OTTHUMT00000029204; OTTHUMT00000029414; OTTHUMT00000387214; OTTHUMT00000387215; OTTHUMT00000387216; OTTHUMT00000387217; uc001dnm.3; uc001dnn.3	LRRC8D
16667011	7.16874	7.30659	-1.10026	NM_182975; NM_182976; XM_005270779; XM_005270780; XM_011541288; XM_011541289; XM_011541290; ENST00000340281; ENST00000361911; ENST00000370447; ENST00000394583; AK000410; AK297073; AK303707; BC053888; BC090866; OTTHUMT00000029428; OTTHUMT00000029429; OTTHUMT00000029430; OTTHUMT00000029431; uc001dnp.4; uc001dnq.2; uc001dnr.2; uc009wda.1	ZNF326
16667028	1.43989	1.43989	-1
16667030	3.12505	3.12505	-1	XR_947596; XR_958303	LOC105378854
16667035	3.57423	3.57423	-1
16667037	6.03803	6.18226	-1.10515	NM_001134419; NM_001134420; NM_003503; XM_005271241; XM_005271244; XM_005271245; XM_011542226; XM_011542227; ENST00000234626; ENST00000426137; ENST00000428239; ENST00000486509; ENST00000497611; AB003698; AB209337; AF005209; AF015592; AK298963; BC110526; BC110527; BC111044; OTTHUMT00000027928; OTTHUMT00000027929; OTTHUMT00000027930; OTTHUMT00000027931; uc001doe.3; uc001dof.3; uc009wdc.3; uc009wdd.…	CDC7
16667056	2.6909	2.6909	-1	AY956769	HSP90B3P
16667060	1.96049	1.96049	-1	NM_001242805; NM_001242806; NM_001242807; NM_001242808; NM_001242810; NM_001726; NM_207189; XM_006710853; XM_006710854; XM_006710855; XM_006710856; XM_006710857; XM_011542032; XM_011542033; XM_011542034; XM_011542035; XM_011542036; ENST00000355011; ENST00000362005; ENST00000370389; ENST00000394530; ENST00000399546; ENST00000402388; ENST00000423434; ENST00000426141; ENST00000427104; ENST0000044050…	BRDT
16667094	5.53933	5.53933	-1	NM_173567; ENST00000370383; ENST00000480758; BC041475; OTTHUMT00000027985; OTTHUMT00000027986; uc001don.2	EPHX4
16667105	4.18679	4.18679	-1	NM_183242; ENST00000342818; ENST00000370382; AK296516; AY346333; BC013922; OTTHUMT00000028371; OTTHUMT00000028372; uc001doo.3; uc010otc.2	BTBD8
16667119	5.26168	5.26168	-1	NM_015237; ENST00000370378; AF017090; AK302496; BC037317; BC047628; OTTHUMT00000028375; uc001dop.3; uc010otd.2	KIAA1107
16667130	1.96049	1.96049	-1	NM_001012425; XM_011541447; XM_011541448; ENST00000370373; ENST00000370375; BC130499; OTTHUMT00000028364; OTTHUMT00000028365; uc001doq.3; uc010ote.2	C1orf146
16667140	6.62763	6.73684	-1.07864	NM_024813; XM_005271223; XM_006710905; XM_011542167; XM_011542168; XR_246295; ENST00000477322; ENST00000484158; ENST00000610020; BC031070; BC039014; OTTHUMT00000028368; OTTHUMT00000028369; OTTHUMT00000028370; uc001dot.2; uc009wdh.2	RPAP2
16667155	10.4955	10.3407	1.11332	NM_000969; ENST00000315741; ENST00000370321; ENST00000461952; ENST00000470843; ENST00000497519; AK095815; AK222604; BC001882; BC109370; BC132970; BC132972; OTTHUMT00000030058; OTTHUMT00000030060; OTTHUMT00000030061; OTTHUMT00000030062; OTTHUMT00000092744; U14966; uc001doz.3; uc001dpa.3; uc001dpb.3	RPL5
16667173	6.68983	6.8226	-1.0964
16667175	5.17754	5.17754	-1	NR_002444; ENST00000384792; uc009wdi.1	SNORA66
16667177	4.31154	4.24128	1.04991
16667179	1.17095	1.17095	-1
16667181	1.55022	1.55022	-1
16667183	6.69416	6.74057	-1.03269	NM_001164391; NM_001164392; NM_001164393; NM_007358; XM_011541016; XM_011541017; XM_011541018; XM_011541019; XM_011541020; ENST00000370298; ENST00000370303; ENST00000467953; ENST00000468457; ENST00000471953; ENST00000473430; ENST00000474314; ENST00000476037; ENST00000487263; ENST00000489480; ENST00000494963; ENST00000497976; ENST00000540243; ENST00000545708; AF072814; AF073293; AF086050; AF086908…	MTF2
16667206	6.19281	6.30738	-1.08265	NM_001306076; NM_206886; XM_006710609; XM_006710611; XM_006710612; XM_011541361; XM_011541363; XM_011541364; XM_011541365; XM_011541366; XM_011541367; XM_011541368; XM_011541369; XM_011541370; XM_011541371; XM_011541372; ENST00000343253; ENST00000370276; ENST00000401026; ENST00000421014; ENST00000447456; ENST00000448243; ENST00000455267; ENST00000479653; ENST00000481180; ENST00000528942; AK126045…	CCDC18
16667242	3.93811	3.93811	-1
16667247	8.99276	8.96159	1.02184	NM_001938; ENST00000370267; ENST00000370272; ENST00000481583; BC002809; BC035507; BC068553; BT006972; OTTHUMT00000029976; OTTHUMT00000029977; OTTHUMT00000029978; uc001dpu.3; M97388	DR1
16667256	1.6086	1.43989	1.12405
16667258	8.15591	8.16482	-1.0062	NM_001024948; NM_001164473; NM_017737; XM_011541625; XM_011541626; ENST00000260506; ENST00000271234; ENST00000370253; ENST00000424449; ENST00000603526; ENST00000604705; AK296767; AK299760; AK299943; AK315981; AY514449; OTTHUMT00000029979; OTTHUMT00000030023; OTTHUMT00000030024; OTTHUMT00000468870; uc001dpv.3; uc001dpw.3; uc010otk.2; uc010otl.2	FNBP1L
16667277	4.94868	4.94868	-1	NR_034091; BC084562; uc009wdn.3	LOC100129046
16667286	5.06034	5.06034	-1	NR_030621; uc021oqa.1	MIR760
16667288	2.32547	2.32547	-1
16667291	2.01625	1.68215	1.26059
16667293	2.96987	2.96987	-1
16667303	7.9048	7.9048	-1	NM_001122674; NM_002858; XM_005271089; XM_006710802; XM_011541877; ENST00000315713; ENST00000370214; ENST00000464165; ENST00000468860; ENST00000484213; ENST00000493416; AK126440; AK296791; AK302714; BC009712; BC068509; BT006644; BX648715; M81182; OTTHUMT00000029597; OTTHUMT00000029598; OTTHUMT00000029599; OTTHUMT00000029600; OTTHUMT00000029601; OTTHUMT00000029602; uc001dqm.4; uc001dqn.4; uc001dqo…	ABCD3
16667337	5.90404	5.90404	-1
16667340	3.28811	3.28811	-1	XR_947608; XR_958314	LOC105378860
16667346	4.70031	4.74722	-1.03305	NM_001114106; NM_001258340; NM_001258341; NM_001258342; NM_001258343; NM_001301079; NM_152369; XM_005270440; XM_005270441; XM_005270442; XM_011540632; XM_011540633; XM_011540634; XM_011540635; XM_011540636; XM_011540637; XR_946543; ENST00000271227; ENST00000422520; ENST00000446120; ENST00000467909; ENST00000475883; ENST00000527077; ENST00000529450; ENST00000530397; ENST00000532427; ENST0000053267…	SLC44A3
16667368	2.6051	2.74003	-1.09803	NR_033998; ENST00000438509; ENST00000452846; ENST00000456582	LOC729970
16667379	1.78157	1.78157	-1	NR_132786; ENST00000451611; BC040907	LOC101928098
16667382	3.72417	3.89576	-1.1263
16667385	5.92655	5.92655	-1	NM_001128142; NM_001199679; NM_001199682; NM_001199691; NM_001278247; NM_001278248; NM_015485; NM_152487; NR_103483; NR_103484; ENST00000263893; ENST00000370202; ENST00000370203; ENST00000456991; ENST00000460571; ENST00000463375; ENST00000473397; ENST00000492639; ENST00000495272; ENST00000497058; ENST00000604203; ENST00000604534; AK292665; AK292699; AK296476; BC125142; BC137457; BC137458; BC13973…	RWDD3; TMEM56; TMEM56-RWDD3
16667413	3.44672	3.44672	-1
16667416	2.50684	2.50684	-1
16667419	3.37912	3.42566	-1.03279	XR_958317	LOC105379825
16667422	3.70231	3.86987	-1.12316	NR_033966; ENST00000424943; uc021oqf.1	FLJ31662
16667427	1.78157	1.78157	-1	NR_110621; NR_110622; XR_246378; XR_250794; XR_947613; XR_947614; XR_947615; XR_958320; XR_958321; XR_958322	LOC100996635; LOC101928219
16667435	1.86468	1.69458	1.12514
16667440	2.96987	2.96987	-1	NR_125991; ENST00000412513; ENST00000413825; ENST00000442558; ENST00000451675; ENST00000593954; ENST00000595188; ENST00000595613; ENST00000598129; ENST00000598612; ENST00000609411; ENST00000623085; ENST00000623349; ENST00000623830; ENST00000624750; ENST00000625774; ENST00000627733; ENST00000631091	LOC102723661
16667450	1.0238	1.24527	-1.16593
16667452	2.32547	2.32547	-1	XR_947617; XR_947618; XR_958324; XR_958325	LOC105378866
16667456	6.63194	6.43544	1.14592	NM_001300985; NM_001300986; NM_001300987; NM_001300988; NM_001300989; NM_001300990; NM_021190; NR_125356; NR_125357; XM_011541874; XM_011541875; XM_011541876; XR_946720; XR_946721; XR_946722; XR_946723; ENST00000370197; ENST00000370198; ENST00000426398; ENST00000459735; ENST00000460706; ENST00000462433; ENST00000476419; ENST00000476783; ENST00000482253; ENST00000492905; ENST00000609116; AB051232;…	PTBP2
16667479	2.13445	2.2867	-1.1113
16667481	1.96049	1.96049	-1	NR_046590; ENST00000422980	DPYD-AS1
16667487	2.99028	3.02519	-1.02449	NR_046591; ENST00000422259; ENST00000431362	DPYD-AS2
16667492	4.46443	4.46443	-1	NR_046088; ENST00000418344	LOC729987
16667496	1.60759	1.60759	-1
16667498	5.95059	6.14675	-1.14565	NM_015976; NM_152238; NR_033716; XM_006710677; XM_006710678; XM_011541564; ENST00000306121; ENST00000454199; ENST00000473868; ENST00000528824; ENST00000529992; AF121857; AK025031; AK293018; AK298211; BC010349; BC018105; BT006747; OTTHUMT00000029609; OTTHUMT00000029610; OTTHUMT00000343385; OTTHUMT00000343386; OTTHUMT00000395126; uc001dsa.3; uc010ouc.2; uc010oud.2	SNX7
16667512	3.40673	3.40673	-1	NR_033940; ENST00000425113; uc001dsd.1	LOC100129620
16667516	2.88787	2.88787	-1	NM_001166252; NM_014839; XM_011542498; ENST00000370184; ENST00000370185; ENST00000457765; AF357013; AF541281; AK291369; AK300361; AY304518	PLPPR4
16667530	7.75206	5.62617	4.3647	NM_017734; ENST00000263174; ENST00000496843; ENST00000605497; ENST00000605613; ENST00000615664; AF262379; AJ312214; AL390969; AL390970; AL390971; AL390972; AL390973; BC012570; BX648213; OTTHUMT00000029672; OTTHUMT00000029673; OTTHUMT00000468886; OTTHUMT00000468887; uc001dsg.3	PALMD
16667542	1.97753	1.76408	1.15946
16667544	1.78157	1.78157	-1
16667546	7.05295	7.02125	1.02221	NM_000028; NM_000642; NM_000643; NM_000644; NM_000645; NM_000646; XM_005270557; ENST00000294724; ENST00000361302; ENST00000361522; ENST00000361915; ENST00000370161; ENST00000370163; ENST00000370165; ENST00000477753; BC057220; BC078663; M85168; OTTHUMT00000029775; OTTHUMT00000029776; OTTHUMT00000029777; OTTHUMT00000029778; OTTHUMT00000029779; OTTHUMT00000029780; OTTHUMT00000029781; U84007; U84008;…	AGL
16667590	6.86065	6.86065	-1	NM_001271684; NM_001271685; NM_012243; XM_005270691; XM_005270693; XM_011541135; XM_011541136; XM_011541137; XM_011541138; XM_011541139; ENST00000370153; ENST00000370155; ENST00000370156; ENST00000422078; ENST00000427993; ENST00000465289; ENST00000532693; ENST00000533028; AB021981; AK290573; BC005136; OTTHUMT00000029783; OTTHUMT00000029784; OTTHUMT00000029785; OTTHUMT00000029786; OTTHUMT000000297…	SLC35A3
16667606	1.17095	1.17095	-1
16667608	8.36726	8.36726	-1	NM_033055; XM_005271118; XM_011541957; XM_011541958; ENST00000370152; ENST00000421661; AF427492; AK127671; OTTHUMT00000029657; OTTHUMT00000029658	MFSD14A
16667625	4.62059	4.6841	-1.04501	NM_019083; XM_005270945; XM_005270946; XR_246273; XR_246274; XR_246275; XR_246276; ENST00000370139; ENST00000370141; ENST00000370143; ENST00000482437; ENST00000493651; AK001149; AK289404; AK294738; AK295828; AK298941; BC075811; OTTHUMT00000029919; OTTHUMT00000029920; OTTHUMT00000029921; OTTHUMT00000097429; OTTHUMT00000097430; uc001dsv.3; uc009wea.3; uc010ouf.2	TRMT13
16667644	6.43544	6.43544	-1	NM_001130841; NM_003729; XM_005271298; XM_005271299; ENST00000260563; ENST00000370126; ENST00000370128; ENST00000483474; ENST00000498617; AK292366; AK299793; BC012604; OTTHUMT00000030098; OTTHUMT00000030099; OTTHUMT00000030100; OTTHUMT00000030200; OTTHUMT00000030201; uc001dtc.3; uc001dtd.3; uc010ouh.1	RTCA
16667660	3.8868	4.02337	-1.09929	NR_030279; ENST00000385017; uc021oqp.1	MIR553
16667662	5.60997	5.61493	-1.00345	NM_003672; NM_033312; NM_033313; XM_005271294; XM_005271296; XM_011542340; XM_011542341; XM_011542342; XM_011542343; XM_011542344; XM_011542345; XM_011542346; ENST00000336454; ENST00000361544; ENST00000370124; ENST00000455467; ENST00000469387; AB209857; AF000367; AF064102; AF064103; AF122013; AK302310; BC038979; BC093916; BC093918; DQ530256; OTTHUMT00000030220; OTTHUMT00000030221; OTTHUMT00000030…	CDC14A
16667694	4.38417	4.38417	-1	NM_022049; ENST00000315033; AB042410; AF086060; OTTHUMT00000030212; uc001dth.3	GPR88
16667699	3.89576	3.80898	1.062
16667702	2.96987	2.96987	-1	NM_001078; NM_001199834; NM_080682; ENST00000294728; ENST00000347652; ENST00000370115; ENST00000370119; ENST00000603679; AK291732; AK296692; BC017276; BC068490; BC085003; M30257; M60335; OTTHUMT00000030213; OTTHUMT00000030214; OTTHUMT00000030215; OTTHUMT00000097431; OTTHUMT00000468890; uc001dti.3; uc001dtj.3; uc010ouj.2	VCAM1
16667715	7.68099	7.92114	-1.18112	NM_001144884; NM_133496; XM_011540779; XR_246237; ENST00000357650; ENST00000370111; ENST00000370112; AF233345; AY094606; BC064692; BX537375; OTTHUMT00000032711; OTTHUMT00000032712; OTTHUMT00000032713; uc001dtn.2; uc001dto.2	SLC30A7
16667733	4.67024	4.31337	1.28064	XR_246237	SLC30A7
16667736	3.95241	4.31337	-1.28428	NR_109849; AK021551; BX538249	LOC102606465
16667750	4.51059	4.51059	-1
16667752	2.49771	2.49771	-1	XR_426735; XR_426736; XR_426737; XR_426738; XR_426739; XR_431212; XR_431213; XR_431214; XR_431215; XR_431216; XR_947636; XR_947637; XR_947638; XR_947639; XR_947640; XR_958452; XR_958457; XR_958472; XR_958466; XR_958468	LOC101928334
16667760	3.7811	3.89576	-1.08272	NM_001400; XM_006710399; ENST00000305352; ENST00000475289; ENST00000475821; AF233365; AK297005; BC018650; CR541786; CR542269; M31210; OTTHUMT00000029908; OTTHUMT00000029909; OTTHUMT00000029910; uc001dud.2; uc009weg.2	S1PR1
16667770	1.78157	1.78157	-1	NR_126402; ENST00000439146; ENST00000444327; ENST00000454466	LINC01307
16667778	4.38417	4.38417	-1	XR_947644; XR_947645; XR_947646; XR_947647; XR_947648; XR_947649; XR_958547; XR_958552; XR_958560; XR_958565; XR_958572; XR_958576	LOC105378872
16667781	1.78157	1.78157	-1
16667783	3.57423	3.57423	-1	NR_033424; AF395440; uc021oqv.1	DNAJA1P5
16667786	1.87103	1.87103	-1
16667789	2.38636	1.94971	1.35345	XR_947652; XR_958603	LOC105378875
16667793	1.96049	1.96049	-1
16667796	1.96049	1.96049	-1
16667799	4.16043	4.16043	-1
16667801	6.51823	6.51823	-1	NM_017619; ENST00000423855; ENST00000524631; ENST00000524641; ENST00000525323; ENST00000527062; ENST00000531883; ENST00000532117; ENST00000533099; ENST00000533834; AK000015; AK057799; AK289844; AY099329; BC010697; OTTHUMT00000390810; OTTHUMT00000390811; OTTHUMT00000390812; OTTHUMT00000390813; OTTHUMT00000390814; OTTHUMT00000390815; OTTHUMT00000390816; OTTHUMT00000390817; OTTHUMT00000390818; uc010…	RNPC3
16667830	2.14253	2.14253	-1	NM_020978; ENST00000361355; ENST00000435302; ENST00000453959; ENST00000462971; ENST00000481821; ENST00000491397; AK127047; BC011179; BC020861; OTTHUMT00000030318; OTTHUMT00000030320; OTTHUMT00000030321; OTTHUMT00000030322; OTTHUMT00000030323; OTTHUMT00000030324; uc001duq.3	AMY2B
16667850	1.96049	1.70198	1.19624	NM_000699; ENST00000414303; ENST00000423678; ENST00000497748; ENST00000622339; BC007060; BC146997; M28443; OTTHUMT00000030315; OTTHUMT00000030316; OTTHUMT00000030317; uc001dut.3; uc010ouq.1	AMY2A
16667863	5.38825	5.38825	-1	NM_001008218; NM_001008219; NM_001008221; NM_004038; XM_011541262; XM_011541263; ENST00000330330; ENST00000370079; ENST00000370080; ENST00000370083; ENST00000422549; ENST00000425410; ENST00000430659; ENST00000461518; ENST00000464691; ENST00000494409; OTTHUMT00000030304; OTTHUMT00000030305; OTTHUMT00000030306; OTTHUMT00000030307; OTTHUMT00000030308; OTTHUMT00000030309; OTTHUMT00000030311; OTTHUMT0…	AMY1B; AMY1C; AMY1A
16667881	5.61426	5.65527	-1.02884	NM_001008218; NM_001008219; NM_001008221; NM_004038; XM_011541262; XM_011541263; ENST00000330330; ENST00000370079; ENST00000370080; ENST00000370083; ENST00000422549; ENST00000425410; ENST00000430659; ENST00000461518; ENST00000464691; ENST00000494409; OTTHUMT00000030304; OTTHUMT00000030305; OTTHUMT00000030306; OTTHUMT00000030307; OTTHUMT00000030308; OTTHUMT00000030309; OTTHUMT00000030311; OTTHUMT0…	AMY1B; AMY1C; AMY1A
16667895	4.03219	3.85324	1.13206	NR_033990; ENST00000418362; BC014218; uc021oqw.1	LOC100129138
16667898	2.41615	2.25979	1.11448
16667901	2.27593	2.27593	-1
16667903	1.32589	1.32589	-1
16667908	2.32547	2.23188	1.06702	XR_947672; XR_947673; XR_947674; XR_958740; XR_958747; XR_958755	LOC105378887
16667914	2.54558	2.54558	-1	XR_947676; XR_947677; XR_947678; XR_958774; XR_958781; XR_958788	LOC105378889
16667918	4.74855	4.74855	-1	NM_018137; ENST00000370078; AK295541; AK297898; AY043278; BC002729; BC063446; BC073866; OTTHUMT00000030185; uc010ous.2	PRMT6
16667925	3.12505	3.12505	-1	NM_001113226; NM_001113228; NM_001312688; NM_014917; XM_006710455; XM_006710456; XM_006710457; XM_011541021; XM_011541022; XM_011541023; XM_011541024; XM_011541025; ENST00000294649; ENST00000370065; ENST00000370066; ENST00000370067; ENST00000370068; ENST00000370071; ENST00000370073; ENST00000370074; ENST00000370076; ENST00000462149; ENST00000477948; AB023193; AK296533; AK297659; AY358365; AY76426…	NTNG1
16667948	2.14253	2.14253	-1	NR_046653; ENST00000438318	VAV3-AS1
16667952	1.69458	1.69458	-1
16667955	2.96545	2.96545	-1
16667960	3.64162	3.60506	1.02567	OTTHUMT00000031254; OTTHUMT00000475266	NBPF5P
16667999	4.27615	4.52759	-1.1904	XM_011542012; XM_011542013	NBPF6
16668002	6.05037	5.44517	1.52118	NM_001010883; ENST00000370035; ENST00000405454; ENST00000483371; BC127898; BC140863; BC140865; BC150530; OTTHUMT00000030188; OTTHUMT00000323367; OTTHUMT00000323368; uc010ouy.2	FAM102B
16668020	6.94503	6.94503	-1	NM_018061; NR_037185; XM_006710726; XM_011541685; XM_011541686; XM_011541687; XM_011541688; XR_946683; XR_946684; XR_946685; ENST00000370021; ENST00000370022; ENST00000370025; ENST00000467302; ENST00000485810; AY211915; BC034581; BC053838; BC130346; BC132963; OTTHUMT00000030231; OTTHUMT00000030232; OTTHUMT00000030233; OTTHUMT00000030234; OTTHUMT00000030580; uc001dvv.4; uc001dvw.4; uc010ouz.2	PRPF38B
16668033	3.31479	3.31479	-1	NM_001144937; XM_011540840; ENST00000370017; ENST00000445274; BC130421; OTTHUMT00000030589; OTTHUMT00000346718; uc001dvx.3; uc010ova.2	FNDC7
16668047	7.68299	7.68299	-1	NM_007269; ENST00000370008; ENST00000469338; ENST00000472099; ENST00000483586; ENST00000485167; ENST00000486601; ENST00000495245; AF032922; AK290134; AK291322; BC038099; BC047764; D63506; OTTHUMT00000030591; OTTHUMT00000030917; OTTHUMT00000030918; OTTHUMT00000030919; OTTHUMT00000030920; OTTHUMT00000317167; OTTHUMT00000317168; uc001dvy.3	STXBP3
16668074	2.96987	2.96987	-1	NR_034168; NR_049777; ENST00000369989; ENST00000417241; AY312144; uc001dwc.3	SPATA42
16668079	7.57351	7.37033	1.15123	NM_013296; XM_005270787; XM_006710589; XM_011541301; XM_011541302; XM_011541303; ENST00000264126; ENST00000406462; ENST00000435475; ENST00000435987; ENST00000441735; ENST00000446797; AB445462; AK295563; AY136740; BC027732; CR456786; OTTHUMT00000032400; OTTHUMT00000032401; OTTHUMT00000032402; OTTHUMT00000324129; OTTHUMT00000324130; U54999; uc010ovc.2; uc010ovd.2; uc010ove.1	GPSM2
16668102	6.81012	6.81012	-1	NM_020141; XM_011541796; ENST00000338272; ENST00000473828; ENST00000479160; AF164793; AK291293; BC008739; BC065186; BC066918; BC067116; BC146873; BC146879; BC171849; OTTHUMT00000100611; OTTHUMT00000100612; OTTHUMT00000100613; uc001dwn.3; uc009weu.3	TMEM167B
16668109	5.67188	5.72588	-1.03814	NR_003023; ENST00000458748; ENST00000602755; BC071822; uc001dwo.1	SCARNA2
16668111	3.63156	3.63156	-1	NM_001267048; NM_001284352; NM_001284353; NM_020775; XM_011541825; XM_011541826; XM_011541827; ENST00000369936; ENST00000369938; ENST00000369939; ENST00000457623; ENST00000464345; ENST00000490758; ENST00000526264; ENST00000527501; ENST00000527996; ENST00000529753; ENST00000531664; ENST00000533147; ENST00000533374; ENST00000534476; AK297221; AK297478; AK301598; AK304003; AY358366; BC031648; BC1252…	KIAA1324
16668147	4.22955	4.25161	-1.01541
16668150	6.76662	6.76662	-1	NM_006513; NR_034072; XM_006710813; ENST00000234677; ENST00000369923; ENST00000468588; ENST00000471705; ENST00000477544; ENST00000482384; AK093718; BC000716; BC009390; BC111398; D49914; OTTHUMT00000032394; OTTHUMT00000032528; OTTHUMT00000032529; OTTHUMT00000032530; OTTHUMT00000032531; OTTHUMT00000032532; uc001dwu.2; uc021orc.1	SARS
16668170	7.06398	6.90547	1.11613	NM_001408; XM_005270580; ENST00000271332; ENST00000459940; ENST00000489018; ENST00000498157; AK124727; AK127086; AK127745; OTTHUMT00000033200; OTTHUMT00000033201; OTTHUMT00000033202; OTTHUMT00000033204; uc001dxa.4	CELSR2
16668217	3.34197	3.34197	-1
16668220	3.89576	3.89576	-1	NM_001040709; XM_005270773; XM_011541283; XM_011541284; XM_011541285; ENST00000369872; ENST00000475497; AB158472; AK131459; AK289513; AK293082; AK301509; AK302566; AY358862; BC113102; BC113103; OTTHUMT00000030191; OTTHUMT00000030192; uc001dxo.2; uc001dxp.3; uc001dxq.2; uc010ovk.2	SYPL2
16668229	4.90038	4.90038	-1	NM_153340; XM_005270445; XM_005270446; XM_011540638; XM_011540639; XM_011540640; XM_011540641; XM_011540642; XM_011540643; XM_011540644; XM_011540645; XM_011540646; ENST00000369869; ENST00000369870; ENST00000459635; ENST00000463678; ENST00000497545; ENST00000604728; ENST00000615509; AK090460; BC036849; OTTHUMT00000030331; OTTHUMT00000030332; OTTHUMT00000030333; OTTHUMT00000030334; OTTHUMT00000030…	ATXN7L2
16668250	5.19174	5.28102	-1.06384	NM_001134400; NM_001134402; NM_001134403; NM_001134404; NM_182580; XM_005270775; XM_005270776; XM_005270777; XM_011541286; XM_011541287; ENST00000310611; ENST00000369868; ENST00000393709; ENST00000420578; ENST00000430195; ENST00000496961; ENST00000527072; ENST00000528785; ENST00000533024; AK294992; AK299086; AK303546; BC093683; BC111999; OTTHUMT00000030384; OTTHUMT00000030385; OTTHUMT00000030386;…	CYB561D1
16668260	3.64388	3.64388	-1	NM_031936; XM_011542245; XM_011542246; XM_011542247; ENST00000404129; ENST00000469383; ENST00000526744; ENST00000527748; ENST00000533959; ENST00000616874; ENST00000618721; AF258342; AF317652; AK290027; BC067464; JF810889; uc001dxy.2	GPR61
16668272	8.4076	8.21648	1.14165	NM_006496; ENST00000369851; AF493907; BC025285; BT019973; BT019974; J03005; J03198; J03238; M27543; OTTHUMT00000032222	GNAI3
16668283	5.03654	5.03654	-1	ENST00000369851; OTTHUMT00000032222	GNAI3
16668286	5.63077	5.63077	-1	NR_029583; ENST00000369851; ENST00000384976; OTTHUMT00000032222; uc010ovq.1	MIR197; GNAI3
16668288	5.83832	5.83832	-1	NM_001257360; NM_001257361; NM_001308170; NM_004037; NM_139156; NM_203404; XM_011541247; XM_011541248; XR_946607; ENST00000256578; ENST00000342115; ENST00000358729; ENST00000369840; ENST00000369851; ENST00000393688; ENST00000459643; ENST00000467071; ENST00000469039; ENST00000474459; ENST00000476688; ENST00000479919; ENST00000486282; ENST00000524975; ENST00000525415; ENST00000526301; ENST000005278…	AMPD2; GNAI3
16668333	5.32492	5.30551	1.01354	NM_000850; NM_147148; NR_024538; XM_011541297; XM_011541298; ENST00000326729; ENST00000336075; ENST00000369833; ENST00000369836; ENST00000461767; ENST00000464733; ENST00000478397; ENST00000479578; ENST00000485640; ENST00000493171; ENST00000493395; ENST00000495742; AK291880; BC015513; BC108729; CR541869; DQ062813; M96234; M99422; OTTHUMT00000032187; OTTHUMT00000032188; OTTHUMT00000032189; OTTHUMT0…	GSTM4; GSTM2
16668355	3.84563	3.9459	-1.07197	NM_000848; NM_001142368; ENST00000241337; ENST00000369827; ENST00000369829; ENST00000369831; ENST00000414179; ENST00000442650; ENST00000460717; ENST00000467579; ENST00000476040; ENST00000481656; ENST00000483399; ENST00000490021; ENST00000496578; ENST00000624726; AK299482; BC105038; BC105066; BC110380; BT019947; M63509; OTTHUMT00000032157; OTTHUMT00000032166; OTTHUMT00000032167; OTTHUMT00000032168…	GSTM2; GSTM1; ERVK11-1
16668375	3.40673	3.40673	-1	NM_000561; NM_146421; XM_005270782; ENST00000309851; ENST00000369823; ENST00000429410; ENST00000490021; ENST00000490171; OTTHUMT00000032151; OTTHUMT00000032153; OTTHUMT00000032157; OTTHUMT00000032162; OTTHUMT00000469056; uc001dyk.3; uc001dyl.3	GSTM1; GSTM5
16668397	3.57423	3.6586	-1.06023	NM_000851; XM_005270784; XM_005270785; ENST00000256593; ENST00000369812; ENST00000369813; ENST00000483153; ENST00000492718; AK125820; AK127250; AK289673; BC058881; L02321; OTTHUMT00000032200; OTTHUMT00000032201; OTTHUMT00000032202; OTTHUMT00000032206; uc001dyn.3; uc010ovu.1	GSTM5
16668415	2.27593	2.27593	-1
16668420	6.05989	6.59182	-1.44587	NM_000757; NM_172210; NM_172211; NM_172212; ENST00000329608; ENST00000357302; ENST00000369801; ENST00000369802; ENST00000420111; ENST00000488198; ENST00000525659; ENST00000526001; ENST00000527192; AK291660; AK300401; BC021117; M27087; M37435; M64592; OTTHUMT00000032208; OTTHUMT00000032209; OTTHUMT00000032210; OTTHUMT00000032211; OTTHUMT00000032212; OTTHUMT00000390376; OTTHUMT00000390377; OTTHUMT0…	CSF1
16668439	7.99557	7.99557	-1	NM_001242673; NM_001242674; NM_001242675; NM_001242676; NM_006621; XM_011540535; XR_946527; ENST00000359172; ENST00000369799; ENST00000393614; ENST00000469401; ENST00000475081; ENST00000481423; AF090905; AF315687; AK131563; AK303690; AK316110; BC007576; BC010681; BC016942; BC065254; BC095476; BC110896; OTTHUMT00000032243; OTTHUMT00000032244; OTTHUMT00000032245; OTTHUMT00000032246; OTTHUMT00000092…	AHCYL1
16668464	5.29304	5.5076	-1.16035	NM_001270768; NM_033088; NR_073071; XM_006710994; XM_006710995; XM_011542325; ENST00000369795; ENST00000369796; ENST00000461054; ENST00000473429; ENST00000485775; ENST00000489059; ENST00000535003; ENST00000539541; ENST00000540970; AK125054; AK291059; BC094786; BC119814; BC121793; OTTHUMT00000032213; OTTHUMT00000032214; OTTHUMT00000032215; OTTHUMT00000032217; OTTHUMT00000032218; OTTHUMT00000032219…	STRIP1
16668503	5.67039	5.67039	-1
16668505	3.84579	3.84579	-1	NR_126382; ENST00000554808	LINC01397
16668513	7.26561	7.21382	1.03655	NM_203412; ENST00000334179; BC058929; OTTHUMT00000392303; uc001dzc.3	UBL4B
16668517	4.80577	5.08244	-1.21139	NM_001010898; XM_006710643; ENST00000331565; ENST00000465159; AK289982; AK297429; BC140908; OTTHUMT00000032550; OTTHUMT00000032551; uc009wfq.3	SLC6A17
16668533	4.31337	4.31337	-1	NM_001039574; NM_004978; NR_036437; XM_006710625; XM_006710627; XM_011541401; XM_011541402; XM_011541403; XM_011541404; ENST00000369787; ENST00000412512; ENST00000413138; ENST00000438661; ENST00000459877; ENST00000469655; ENST00000489935; BC025377; BC101769; BX537638; M64676; OTTHUMT00000030364; OTTHUMT00000030388; OTTHUMT00000035923; OTTHUMT00000052146; OTTHUMT00000314641; OTTHUMT00000390341; OT…	KCNC4
16668548	1.21488	1.6303	-1.33368
16668550	6.42286	6.35396	1.04891	NM_001201545; NM_022768; XM_011541964; XM_011541965; XM_011541966; XM_011541967; XM_011541968; XM_011541969; ENST00000369784; ENST00000487146; ENST00000602849; ENST00000617047; ENST00000618772; AB209680; AF368062; AF368063; AF368064; BC098140; BC103493; BC103507; OTTHUMT00000031114; OTTHUMT00000035930; OTTHUMT00000467905; OTTHUMT00000475899; uc001dzl.1; uc001dzm.1; uc021orn.1	RBM15
16668556	4.45165	4.45165	-1	NR_102697	LAMTOR5-AS1
16668564	3.58324	3.58324	-1	NM_032414; ENST00000271331; AF333024; AY029225; AY358683; BC025399; OTTHUMT00000031969; uc001dzs.3	PROK1
16668572	4.29678	4.29678	-1	NR_003599; ENST00000420853; ENST00000474680; OTTHUMT00000035934; OTTHUMT00000059080; uc009wft.1; uc009wfu.1; ENST00000462836; OTTHUMT00000331135	CYMP
16668582	3.63156	3.63156	-1	NM_000560; NM_001040033; XM_006711053; XM_011542447; ENST00000271324; ENST00000464329; ENST00000471220; ENST00000476408; ENST00000497404; AK298723; BC040693; BT019643; M37033; M60871; OTTHUMT00000032931; OTTHUMT00000098106; OTTHUMT00000098107; OTTHUMT00000098108; OTTHUMT00000098109; uc001dzw.3; uc001dzx.3; uc010owa.2	CD53
16668598	4.63073	5.06512	-1.35134
16668601	1.40946	1.40946	-1
16668603	6.6065	6.24079	1.28852	NM_001007794; NM_006090; XM_005270353; XM_006710285; XM_011540496; XR_946518; ENST00000357172; ENST00000460443; ENST00000467362; ENST00000473474; ENST00000476865; ENST00000478042; ENST00000480324; ENST00000483427; ENST00000498239; ENST00000545121; ENST00000615636; AF068302; AK095229; AL832104; BC032610; BC049196; OTTHUMT00000034462; OTTHUMT00000034463; OTTHUMT00000034464; OTTHUMT00000034465; OTTH…	CEPT1
16668622	3.36095	3.36095	-1	NM_001025197; NM_001025199; NM_004000; ENST00000369744; ENST00000369748; ENST00000445067; ENST00000466741; ENST00000467038; ENST00000474304; ENST00000477185; ENST00000486561; ENST00000497220; ENST00000497587; ENST00000524472; ENST00000526684; ENST00000528451; ENST00000530597; ENST00000533831; AK057181; AK298466; BC011460; BT006767; OTTHUMT00000033669; OTTHUMT00000033670; OTTHUMT00000033672; OTTHU…	CHI3L2; DENND2D
16668649	3.17851	2.97156	1.15425	NR_003928; ENST00000369743; ENST00000449687; ENST00000456752; ENST00000532686; uc009wgb.3	CHIAP2
16668657	2.73087	2.73087	-1	NM_001040623; NM_001258001; NM_001258002; NM_001258003; NM_001258004; NM_001258005; NM_021797; NM_201653; XM_006710577; ENST00000343320; ENST00000352594; ENST00000353665; ENST00000369740; ENST00000422815; ENST00000430615; ENST00000451398; ENST00000477918; ENST00000483391; ENST00000489524; AB025008; AB025009; AF290004; AK098814; AK290702; AY789444; AY789445; BC036339; BC047336; BC106910; OTTHUMT00…	CHIA
16668677	3.44934	3.44934	-1	NM_001300831; NM_181643; NR_125338; XM_005270472; XM_011540709; XM_011540710; XM_011540711; ENST00000369737; ENST00000369738; ENST00000468395; ENST00000484512; AK303897; BC050319; BC093891; BC101501; HM237139; HM237140; OTTHUMT00000030718; OTTHUMT00000030719; OTTHUMT00000030720; OTTHUMT00000030721; uc001eaw.2; uc001eax.2; uc009wge.1	PIFO
16668687	3.55828	3.46043	1.07017
16668689	6.95781	6.80154	1.1144	NM_001688; ENST00000369721; ENST00000369722; ENST00000464154; ENST00000468818; ENST00000483994; ENST00000493119; AK291077; AY871272; BC005366; BC005960; BC016350; OTTHUMT00000032455; OTTHUMT00000032456; OTTHUMT00000032457; OTTHUMT00000032458; OTTHUMT00000032459; OTTHUMT00000032460; uc001ebc.3; uc009wgf.1	ATP5F1
16668702	4.23892	4.23892	-1	NM_001300834; NM_001300835; NM_174896; XM_011540712; XM_011540713; ENST00000343534; ENST00000369718; ENST00000464591; AK123160; BC017973; OTTHUMT00000032471; OTTHUMT00000032472; OTTHUMT00000032473; uc001ebe.3	C1orf162
16668712	5.83832	5.83832	-1	NM_001010935; NM_001291896; NM_002884; XR_946724; ENST00000356415; ENST00000369709; ENST00000433097; ENST00000494982; AB451235; AF493912; AK293044; BC014086; BT019666; OTTHUMT00000033071; OTTHUMT00000033072; OTTHUMT00000033073; OTTHUMT00000033074; uc001ebi.3; uc001ebk.3; uc001ebl.3; M22995	RAP1A
16668726	5.72329	5.47016	1.19179	NR_038951; NR_038952; ENST00000430373; ENST00000524935	FAM212B-AS1
16668730	5.75634	5.80431	-1.0338	NM_007204; ENST00000369702; ENST00000475700; ENST00000524894; ENST00000533164; ENST00000534200; AF106019; AF155803; AF171063; AK301697; BC011556; BC031062; BC034953; OTTHUMT00000033063; OTTHUMT00000033064; OTTHUMT00000388433; OTTHUMT00000388434; OTTHUMT00000388435; uc001ebs.3; uc001ebt.3; uc010owf.2	DDX20
16668753	3.31922	3.31922	-1	NR_046619	KCND3-AS1
16668761	4.16043	4.16043	-1	NM_001270945; XM_005271117; XM_011541952; BC034233	LOC643355
16668765	3.57423	3.57423	-1	XR_947706; XR_947707; XR_958932; XR_958933	LOC105378906
16668768	5.48205	5.28132	1.14928
16668770	1.96049	1.96049	-1
16668772	6.79288	6.79288	-1	NM_018704; XM_011541781; ENST00000271277; ENST00000441739; ENST00000502356; ENST00000607039; AL359565; BC016029; OTTHUMT00000030686; OTTHUMT00000030687; OTTHUMT00000470347; OTTHUMT00000472480; uc001ebx.3	CTTNBP2NL
16668785	5.45538	5.45538	-1	NM_001291880; NM_004185; NM_024494; ENST00000256640; ENST00000369684; ENST00000369686; ENST00000478360; AB045116; AB045117; BC141825; OTTHUMT00000030691; OTTHUMT00000030692; OTTHUMT00000030693; OTTHUMT00000030694; uc001eca.3; uc001ecb.3; uc009wgg.3	WNT2B
16668798	6.4017	6.4017	-1	NM_006135; XM_011542225; ENST00000263168; ENST00000466066; ENST00000476820; ENST00000476936; ENST00000485542; ENST00000498626; AK289654; BC000144; BT019364; BX648738; CR407657; CR541819; OTTHUMT00000032567; OTTHUMT00000032875; OTTHUMT00000032876; OTTHUMT00000032877; OTTHUMT00000032878; OTTHUMT00000032879; U56637; uc001ecj.1	CAPZA1
16668815	5.1244	5.1244	-1
16668817	6.86065	7.07152	-1.15739	NM_001130079; NM_001286072; NM_020963; XM_005270868; XM_005270869; XM_005270870; XM_006710644; XR_426609; XR_946657; ENST00000357443; ENST00000369644; ENST00000369645; ENST00000413052; ENST00000465579; ENST00000468624; ENST00000471160; ENST00000475429; ENST00000479858; ENST00000481711; ENST00000482545; ENST00000486416; ENST00000488160; ENST00000490413; ENST00000494319; ENST00000495374; ENST000004…	MOV10
16668861	3.28811	3.28811	-1	NM_001004440; NM_182759; XM_005270766; XM_006710582; ENST00000361886; ENST00000369630; AY325116; AY325119; BC112268; BC117479; BC144043; OTTHUMT00000033255; OTTHUMT00000033256; uc001ecu.3; uc001ecv.3; uc010owk.2; uc010owl.2	FAM19A3
16668869	5.07141	5.07141	-1
16668874	3.9866	3.9866	-1	XR_947716; XR_947717; XR_958958; XR_958959; AB593135; uc021orw.1	HP08777
16668878	5.03921	5.39727	-1.2817	NR_002796; OTTHUMT00000033553; uc001eda.1	AKR7A2P1
16668880	5.93884	6.38615	-1.3635	NR_103743; NR_103744; ENST00000416193; ENST00000420168; ENST00000428411; ENST00000435800; BC047723; BC062295	SLC16A1-AS1
16668887	5.57874	6.20316	-1.54159
16668891	7.34388	7.08461	1.19687	NM_001312686; NM_014813; XM_005271369; XM_011542497; ENST00000361127; ENST00000466069; ENST00000466161; ENST00000470000; ENST00000492207; AK123606; AK291031; BC117368; BC117370; OTTHUMT00000033549; OTTHUMT00000033550; OTTHUMT00000033551; OTTHUMT00000033690; OTTHUMT00000033691; uc001edf.1; uc009wgn.1	LRIG2
16668916	5.50933	5.45464	1.03864	ENST00000361127; OTTHUMT00000033549	LRIG2
16668919	5.54066	5.54066	-1	NM_001142782; NM_152900; XM_005270737; XM_011541208; XR_946601; ENST00000307546; ENST00000369611; ENST00000369615; ENST00000369617; ENST00000477955; ENST00000486456; AF213259; BC130409; OTTHUMT00000032426; OTTHUMT00000032427; OTTHUMT00000032428; OTTHUMT00000032429; OTTHUMT00000032650; OTTHUMT00000032651; uc001edh.3; uc001edi.4; uc001edj.3; uc001edk.3; uc009wgo.3	MAGI3
16668947	1.78157	1.78157	-1	NR_125965	AP4B1-AS1
16668954	3.12505	3.12505	-1	NR_037864; NR_125965; ENST00000419536	AP4B1-AS1
16668960	6.22011	6.2583	-1.02683	NM_022836; XM_005271130; ENST00000369563; ENST00000466480; BC029687; OTTHUMT00000033020; OTTHUMT00000033021; uc001eeg.3; uc001eeh.3; uc001eei.3	DCLRE1B
16668969	6.7172	6.84198	-1.09035	NM_152696; NM_181358; NM_198268; NM_198269; XM_005270609; XM_005270610; XM_005270611; XM_005270612; XM_005270613; XM_006710443; XM_011540977; XM_011540978; XM_011540979; XM_011540980; ENST00000340480; ENST00000361587; ENST00000369553; ENST00000369555; ENST00000369558; ENST00000369559; ENST00000369561; ENST00000426820; ENST00000503968; ENST00000514621; ENST00000626993; AB089957; AK302726; BC028408…	HIPK1
16668997	3.12505	3.12505	-1	NM_001286352; NM_001286353; NM_020190; ENST00000320334; ENST00000369551; ENST00000393300; ENST00000491700; ENST00000633022; AF201945; AK075544; AK297902; AY358954; AY464015; BC009920; KC237062; OTTHUMT00000033119; OTTHUMT00000033120; OTTHUMT00000033121; OTTHUMT00000487848; uc001eer.1; uc001eet.1	OLFML3
16669006	4.56839	4.56839	-1
16669009	2.80586	2.80586	-1
16669011	3.57423	3.57423	-1
16669013	2.14253	2.14253	-1	NM_001282541; NM_001282542; NM_003176; NR_104211; XM_005271155; XM_005271156; XM_006710859; XM_011542037; XM_011542038; XM_011542039; ENST00000369518; ENST00000369522; ENST00000455987; ENST00000468191; ENST00000477215; ENST00000477590; ENST00000482717; ENST00000493377; ENST00000613524; ENST00000618516; BC105299; BC126266; BC144019; D67035; OTTHUMT00000033386; OTTHUMT00000033387; OTTHUMT0000003338…	SYCP1
16669053	2.54139	2.54139	-1	NM_000549; NM_001277991; XM_011542065; ENST00000256592; ENST00000369517; BC069298; OTTHUMT00000032833	TSHB
16669058	2.80586	2.80586	-1	XR_947722; XR_958990	LOC105378916
16669061	3.84406	3.68888	1.11356
16669064	2.80586	2.80586	-1
16669067	6.61766	6.46791	1.10938	NM_001172411; NM_001172412; NM_138959; ENST00000310260; ENST00000355485; ENST00000369509; ENST00000369510; ENST00000474344; ENST00000478369; AB057596; AB075805; AF481859; BC000907; BC065272; OTTHUMT00000033094; OTTHUMT00000033095; OTTHUMT00000033096; OTTHUMT00000033097; OTTHUMT00000033098; uc001efv.1; uc009wgy.1; uc021ose.1	VANGL1
16669080	2.05151	2.05151	-1	NR_125969; ENST00000438885; BC043254	LOC101928995
16669084	3.98941	3.98941	-1
16669087	6.27703	6.27703	-1	NM_018420; XM_005271004; XM_005271005; XM_005271006; XM_006710753; XM_006710754; XM_011541749; XM_011541750; XM_011541751; XM_011541752; XM_011541753; XR_426619; XR_426620; XR_426622; XR_946700; XR_946701; XR_946702; XR_946703; XR_946704; XR_946705; ENST00000369502; ENST00000369503; ENST00000481127; AK125072; AY145501; AY358258; BC026358; OTTHUMT00000033220; OTTHUMT00000033221; OTTHUMT00000097502…	SLC22A15
16669105	4.30136	3.8467	1.37045	NM_152367; XM_011540623; XM_011540624; XM_011540625; XM_011540626; ENST00000369500; ENST00000464946; BC128148; BC128149; OTTHUMT00000033486; OTTHUMT00000037847; uc001egc.1	MAB21L3
16669116	4.34343	4.25277	1.06486
16669119	3.68888	3.95588	-1.2033
16669121	6.35547	6.35547	-1	NM_000701; NM_001160233; NM_001160234; XM_006710655; ENST00000295598; ENST00000369494; ENST00000369496; ENST00000418797; ENST00000440951; ENST00000463382; ENST00000479960; ENST00000488733; ENST00000491156; ENST00000495965; ENST00000537345; AK293689; AK295095; AK296362; AK296384; AY642124; BC003077; BC050359; OTTHUMT00000033481; OTTHUMT00000033482; OTTHUMT00000033483; OTTHUMT00000033484; OTTHUMT00…	ATP1A1
16669159	2.49527	2.97782	-1.39721
16669161	1.96049	1.96049	-1	NR_031564; ENST00000390209; uc021osk.1	MIR320B1
16669163	1.87103	1.87103	-1	NM_001013643	C1orf137
16669169	4.07743	4.07743	-1	NM_001767; XM_005271320; ENST00000369477; ENST00000369478; AK301154; AK303367; BC033583; M14362; M16336; M16445; OTTHUMT00000059039; OTTHUMT00000059112; uc001egu.4; uc010owz.1; uc010oxa.1	CD2
16669178	2.80586	2.80586	-1
16669180	8.50499	7.97344	1.44548	NM_020440; ENST00000393203; ENST00000496699; ENST00000497385; BC152454; OTTHUMT00000033271; OTTHUMT00000033272; OTTHUMT00000033273; uc001egv.1	PTGFRN
16669196	4.23892	4.23892	-1	NM_001256106; NM_001256109; NM_001256111; NM_004258; XR_946802; ENST00000256652; ENST00000369470; ENST00000467588; AK298237; BC130327; BC136484; BC171768; OTTHUMT00000033274; OTTHUMT00000033275	CD101
16669212	5.54462	5.84716	-1.23331	NM_003594; XM_005271277; XM_006710979; XM_006710980; XM_006710981; XM_011542303; XM_011542304; XM_011542305; XR_946782; ENST00000369466; ENST00000427271; ENST00000463696; ENST00000469638; ENST00000470935; ENST00000480701; ENST00000492682; AB209845; AF073771; AF080255; AK291017; BC030058; OTTHUMT00000033277; OTTHUMT00000033313; OTTHUMT00000033314; OTTHUMT00000033315; OTTHUMT00000033316; OTTHUMT000…	TTF2
16669243	3.79582	3.71733	1.05592	NR_030640; ENST00000401111; AB209845; uc021osm.1	MIR942; TTF2
16669245	2.14253	2.14253	-1	ENST00000369466; OTTHUMT00000033277	TTF2
16669248	4.06974	4.06974	-1
16669251	2.14253	2.14253	-1	NR_126408	LINC01525
16669255	7.19856	7.33862	-1.10195	NM_006699; XM_006710302; XM_011540536; XR_946528; ENST00000356554; ENST00000421535; ENST00000422329; ENST00000449370; ENST00000482811; AF027156; AK001970; AK098129; BC052954; BC063300; OTTHUMT00000033593; OTTHUMT00000033594; OTTHUMT00000033595; OTTHUMT00000033596; OTTHUMT00000033597; uc001ehd.1	MAN1A2
16669278	4.83534	4.83534	-1	NM_017709; ENST00000369448; BC036516; BC131726; OTTHUMT00000038424; uc001ehe.3	FAM46C
16669282	6.33774	6.36529	-1.01928
16669285	3.59041	3.59041	-1
16669288	6.18073	6.5666	-1.30664	NM_006784; ENST00000349139; ENST00000369441; ENST00000471680; ENST00000487202; AF083217; AK292438; BC058836; OTTHUMT00000033720; OTTHUMT00000033721; OTTHUMT00000033722; uc001ehh.2; uc010oxe.1	WDR3
16669321	1.99727	1.99727	-1	XR_947745; XR_947746; XR_959043; XR_959044	LOC105378930
16669339	5.6835	5.59953	1.05993
16669341	2.88787	2.88787	-1	XR_947750; XR_947751; XR_947752; XR_947753; XR_947754; XR_959049; XR_959050; XR_959051; XR_959052; XR_959053	LOC105378934
16669347	3.68888	3.68888	-1	NM_001005783; NM_016527; XM_011541557; XM_011541558; XM_011541559; XM_011541560; XM_011541561; ENST00000325945; ENST00000361035; ENST00000457318; ENST00000482991; ENST00000622548; AF203975; AF231917; AK298289; AY513277; BC020863; OTTHUMT00000034532; OTTHUMT00000034984; OTTHUMT00000034985; OTTHUMT00000034986; uc001ehq.1; uc001ehr.1	HAO2
16669361	3.40697	3.40697	-1	NR_046780; ENST00000419144	HAO2-IT1
16669364	3.22285	3.22285	-1	NM_000198; NM_001166120; ENST00000369416; ENST00000443865; ENST00000471656; ENST00000543831; BC038419; BC131488; M67466; OTTHUMT00000034994; OTTHUMT00000034996; OTTHUMT00000034998; uc001ehs.3; uc001eht.3; uc021ost.1	HSD3B2
16669374	2.63427	2.63427	-1	NM_000862; XM_011541314; ENST00000369413; ENST00000487520; ENST00000492140; ENST00000528909; AK291556; BC031999; M27137; M35493; OTTHUMT00000034993; OTTHUMT00000099267; OTTHUMT00000099268; OTTHUMT00000392408; uc001ehv.1	HSD3B1
16669384	4.06657	4.21813	-1.11077	NR_033781; uc021osu.1	HSD3BP4
16669386	4.46612	4.65296	-1.13827
16669389	7.16601	6.98852	1.13091	NM_006623; XM_011541226; XM_011541227; XM_011541228; XM_011541229; XM_011541230; XM_011541231; ENST00000369407; ENST00000369409; ENST00000462324; ENST00000469443; ENST00000482968; ENST00000493622; ENST00000496756; AF171237; AK093306; AK129762; BC000303; BC001349; BC011262; CR456795; OTTHUMT00000033464; OTTHUMT00000033465; OTTHUMT00000033466; OTTHUMT00000033467; OTTHUMT00000033468; OTTHUMT00000036…	PHGDH
16669414	4.1117	4.06734	1.03123	XR_947758; XR_947759; XR_947760; XR_947761; XR_947762; XR_947763; XR_959057; XR_959058; XR_959059; XR_959060; XR_959061; XR_959062	LOC105378938
16669417	2.20869	2.20869	-1	XR_250823; XR_254374; XR_917592; XR_922106; XR_947771; XR_959070	LOC101929178; LOC105371403; LOC105378944
16669420	2.32547	2.32547	-1
16669422	4.88654	4.75828	1.09298	NM_001100910; XM_011542019; XM_011542020; ENST00000355228; ENST00000369390; ENST00000619376; BC046199; BC137546; OTTHUMT00000469465; OTTHUMT00000469466; OTTHUMT00000469467; uc001ein.4; uc009whp.3; XM_011542018	FAM72B
16669437	9.27975	8.85613	1.34129	NR_027337; BC126904; uc001eio.2; OTTHUMT00000098236; OTTHUMT00000099688	HIST2H2BA
16669440	6.58723	6.50592	1.05798
16669443	4.90119	4.90119	-1	XM_003846491; XM_003960125	LOC100996318
16669447	3.98941	4.22392	-1.17651
16669450	1.60759	1.60759	-1
16669454	6.17886	5.98332	1.14516	NR_003955; ENST00000618253; ENST00000622787; AK128714; OTTHUMT00000469485; OTTHUMT00000469486; uc001eiu.1	EMBP1
16669467	3.40673	3.40673	-1	XR_949075; XR_949078; XR_951405; XR_949074	LOC102724703; LOC101928066
16669481	7.00617	7.49625	-1.40452
16669483	1.22515	1.22515	-1
16669485	6.14542	6.58594	-1.35709	XR_951293	LOC105379520
16669496	5.53554	5.53554	-1
16669499	1.17095	1.17095	-1
16669501	6.11301	6.52975	-1.33491	XR_951295; XR_959429	LOC105379521; LOC105379854
16669504	2.63427	3.38011	-1.67695	XM_011544006; XR_949087; XR_949088; XR_959464; XR_959466; XR_959467	LOC105379272; LOC101060632
16669544	3.99025	3.966	1.01695
16669549	4.69077	4.84212	-1.11061
16669566	4.08195	4.16043	-1.05591	NR_104081; ENST00000364313	RNVU1-3
16669568	6.71603	7.2468	-1.44471	ENST00000579225; BC150646; OTTHUMT00000468672; uc010oxm.1; ENST00000605242; OTTHUMT00000468678; ENST00000572793; OTTHUMT00000468679	SRGAP2; SRGAP2B
16669573	9.38415	9.58844	-1.15212	ENST00000369373; ENST00000392971; AF379624; OTTHUMT00000100689; uc001erl.1; uc010pan.1; uc010paq.2; uc021owr.1; uc021owt.1; uc021owu.1; uc021owz.1; uc021oxa.1; AK294414	NBPF20; NBPF1; NBPF14; NBPF9
16669626	5.87236	5.90404	-1.0222	XM_005276143; XM_011542548; XM_011549339; ENST00000626088	LOC100996720; LOC105378954
16669687	4.51612	4.51612	-1
16669692	2.45689	2.45689	-1
16669696	1.43989	1.43989	-1
16669698	3.49048	3.49048	-1
16669700	6.80019	6.88546	-1.06089	NM_004892; ENST00000578049; AK289875; BC001364; OTTHUMT00000469430; ENST00000618538; OTTHUMT00000477748	SEC22B
16669708	8.89294	8.83252	1.04278	NM_203458; ENST00000362074; ENST00000479995; ENST00000578189; ENST00000578207; ENST00000579793; AK075065; BC010154; BC019835; BC065219; BC090943; BX537434; OTTHUMT00000038544; OTTHUMT00000038545; OTTHUMT00000038546; OTTHUMT00000109207; OTTHUMT00000477869; uc001emm.4; uc001emn.4; uc001emo.2	NOTCH2NL; NBPF19; NBPF14
16669721	8.30485	8.3585	-1.03789	NM_015383; XM_011509395; AF379634; OTTHUMT00000476570; OTTHUMT00000477869; uc001emq.1; XM_011508695; XM_011510274; OTTHUMT00000038550; OTTHUMT00000039082; NM_001302371; XM_011508693; XM_011510273; ENST00000611931; ENST00000621744; ENST00000612881	NBPF14; NBPF10; NBPF19
16669785	4.91579	5.07698	-1.11821	NR_104085; ENST00000364688	RNVU1-6
16669787	3.42896	3.42896	-1	NM_001316767; NM_145277; NM_202004; NM_213652; NM_213653; XM_005272932; ENST00000336751; ENST00000357836; ENST00000421822; ENST00000475797; ENST00000497365; AK290831; AK292742; AK315852; AY372521; BC017926; BC085604; OTTHUMT00000038527; OTTHUMT00000038528; OTTHUMT00000038529; OTTHUMT00000038530; OTTHUMT00000360588; uc001eni.2; uc001enj.2; uc001enk.2; uc001enl.2	HFE2
16669796	3.87854	3.68502	1.14355	NM_001313972; NM_006472; ENST00000425134; ENST00000486597; ENST00000488537; ENST00000582401; AK301148; AK301203; AK304670; BC093702; BC093704; OTTHUMT00000038547; OTTHUMT00000038548; OTTHUMT00000100458; OTTHUMT00000100459; S73591; uc001enn.4; uc010oys.2	TXNIP
16669814	3.89576	3.89576	-1	NM_001039888; XM_005277391; XM_006711279; XM_011509438; XM_011509439; XM_011509440; ENST00000606888; ENST00000619519; ENST00000619813; AK094282; OTTHUMT00000038512; OTTHUMT00000477674; OTTHUMT00000477675; uc001enq.1	ANKRD34A
16669821	5.90404	5.90404	-1	NM_153713; ENST00000604000; BC035727; OTTHUMT00000038513; uc001enr.3	LIX1L
16669830	6.35709	6.35709	-1	NM_005105; ENST00000369307; ENST00000484825; ENST00000498663; ENST00000583313; ENST00000632040; ENST00000632555; ENST00000633781; ENST00000634130; AF127761; AF182415; AF198620; AF231511; AF299118; BC017088; BC017770; CR541805; CR541823; KF051020; OTTHUMT00000038503; OTTHUMT00000038504; OTTHUMT00000038505; OTTHUMT00000100472; OTTHUMT00000487824; OTTHUMT00000487825; OTTHUMT00000487826; OTTHUMT00000…	RBM8A
16669840	6.41517	6.41517	-1	NM_001184795; NM_003846; NR_073491; NR_073492; NR_073493; ENST00000369306; ENST00000428634; ENST00000537888; ENST00000634130; AB018080; AF093670; AK094173; AK301983; BC011963; CR542047; OTTHUMT00000038549; OTTHUMT00000100454; OTTHUMT00000487824; uc001eny.2; uc010oyu.2	PEX11B; RBM8A
16669850	3.04746	3.04746	-1	NM_001303040; NM_001303041; NM_003637; XM_005277436; XM_011510079; XM_011510080; XM_011510081; XM_011510082; XM_011510083; XM_011510084; XR_921987; XR_921988; XR_921989; XR_921990; ENST00000369304; ENST00000468261; ENST00000481236; ENST00000539363; AF074015; AF112345; AK304155; AK304183; AY358325; BC140831; BC144637; OTTHUMT00000038537; OTTHUMT00000038538; OTTHUMT00000100717; uc001enz.1; uc001eoa…	ITGA10
16669888	2.14253	2.14253	-1	NM_001280799; NM_144698; ENST00000355594; ENST00000544626; AK294308; AK296861; BC101618; BC101620; OTTHUMT00000038515; uc001eob.1; uc010oyx.1	ANKRD35
16669905	6.16085	6.16085	-1	NM_006099; ENST00000369298; ENST00000369299; ENST00000393045; ENST00000393046; ENST00000463514; ENST00000472114; ENST00000475261; ENST00000484423; ENST00000498436; AB021868; AK125158; AK294231; AK304039; BC001154; BC030556; BT007036; CR457090; OTTHUMT00000038533; OTTHUMT00000038534; OTTHUMT00000038535; OTTHUMT00000038536; OTTHUMT00000100711; OTTHUMT00000100712; OTTHUMT00000100713; OTTHUMT00000477…	PIAS3
16669930	6.59318	6.59318	-1	NM_014455; XM_005272952; XM_011509419; ENST00000539368; ENST00000582693; AF542552; AK290749; AL079314; BC054049; BC064903; OTTHUMT00000038554; OTTHUMT00000038555; uc001eoj.3	RNF115
16669944	2.65635	2.74397	-1.06261	NM_001201325; NM_001201326; NM_002614; XM_011509616; XM_011509617; XM_011509618; XM_011509619; ENST00000344770; ENST00000417171; ENST00000429537; ENST00000443667; ENST00000451928; ENST00000465595; AF012281; AK298269; BC006496; BC006518; OTTHUMT00000038502; OTTHUMT00000100705; OTTHUMT00000100706; OTTHUMT00000100707; uc001eon.2; uc001eoo.2; uc010oza.2	PDZK1
16669960	2.57056	2.47939	1.06523
16669963	6.61297	6.73144	-1.08559	OTTHUMT00000037484; OTTHUMT00000037485; OTTHUMT00000037486; OTTHUMT00000037487	GPR89B
16669979	4.07743	4.07743	-1	XR_917219; XR_917221; XR_917354; XR_917361; XR_917364; XR_917369; XR_917378; XR_922069; XR_922071; XR_922089; XR_922090; XR_922091; XR_922092; XR_922093	LOC105371228; LOC105371288
16669983	4.80125	4.80125	-1	XM_011508668; XM_011508670; XM_011508671; XM_011510268; XM_011510270; XM_011510271	LOC101060254
16669989	2.97698	2.71479	1.1993
16669992	3.5127	3.5127	-1	XR_171210; XR_426836; BC033999	LOC100505824
16669995	2.14253	2.14253	-1
16669997	6.65961	6.69335	-1.02366	ENST00000439206; ENST00000579935; ENST00000617614; ENST00000617864; NM_001278141; ENST00000611443; ENST00000613714; ENST00000617844; ENST00000617931; AB033071; OTTHUMT00000102086	NBPF12
16670070	5.2732	5.30454	-1.02196
16670072	5.09605	5.447	-1.2754
16670079	5.92002	6.07651	-1.11458	NR_002305; AK295985	PDIA3P1
16670081	5.88714	6.33365	-1.36275	NM_001256336; NM_001256337; NM_001256338; NM_004284; NM_024568; NR_046070; XM_006711638; XM_006711639; XR_922001; ENST00000361293; ENST00000369258; ENST00000369259; ENST00000431239; ENST00000467213; ENST00000469625; ENST00000485113; ENST00000488864; ENST00000492728; ENST00000622533; AF537213; AK293157; AK297135; AK298424; BC077717; EF560738; OTTHUMT00000040377; OTTHUMT00000046314; OTTHUMT00000046…	CHD1L
16670114	5.43346	5.43346	-1	NM_004326; XM_005272971; XM_005277417; XM_005277418; XM_006711483; ENST00000234739; ENST00000473292; ENST00000497938; ENST00000622552; BC116451; OTTHUMT00000039468; OTTHUMT00000039469; OTTHUMT00000039470; uc001epq.3; Y13620	BCL9
16670128	3.40673	3.40673	-1
16670131	3.46819	3.46819	-1
16670134	1.96205	1.96205	-1	XR_917228; XR_917229; XR_922078; XR_922079	LOC102723321
16670138	2.45689	2.45689	-1	NM_005267; XM_011509416; XM_011509417; ENST00000369235; OTTHUMT00000060647; uc001epu.2	GJA8
16670141	7.00985	7.15511	-1.10593	NM_016334; XM_005277401; XM_005277402; XM_005277404; XM_006711377; XM_006711378; XM_006711379; XM_011509610; XM_011509611; XM_011509612; XM_011509613; AK299995; AK301939; AK302266; OTTHUMT00000037481; OTTHUMT00000037482; OTTHUMT00000037483; OTTHUMT00000037484; OTTHUMT00000037485; OTTHUMT00000037486; OTTHUMT00000037487; OTTHUMT00000157352; OTTHUMT00000392523; U78723; uc001epv.4; uc001epw.4; uc010o…	GPR89B; GPR89A
16670164	2.14253	2.32144	-1.13203
16670169	4.44206	4.53966	-1.06999	XR_917218; XR_922068	LOC105371227
16670172	2.7152	2.63427	1.0577	XR_171210; XR_426836; BC033999	LOC100505824
16670176	2.14253	2.14253	-1
16670178	3.24679	3.24679	-1
16670183	3.51488	3.85531	-1.26613
16670188	3.68888	3.68888	-1	XR_247012; XR_250858; BC034299	LOC101929325
16670191	3.12505	3.12505	-1
16670195	1.60759	1.60759	-1
16670197	4.08195	4.16043	-1.05591	NR_104081; ENST00000364313	RNVU1-3
16670199	3.9094	4.31337	-1.32315	NR_111930	LOC100132057
16670210	1.46044	1.46044	-1	JQ988807	RNVU1-19
16670212	3.45118	3.34424	1.07694	NR_104075; ENST00000384770	RNVU1-14
16670214	2.99768	3.56515	-1.48193
16670217	6.17697	6.61317	-1.35304	NM_001170755; NM_173638; XM_005245096; XR_921768; ENST00000478419; ENST00000488031; ENST00000577412; ENST00000578953; ENST00000579734; ENST00000581897; ENST00000584575; ENST00000584793; AK290142; AK290302; AK299360; AY894566; BC023087; OTTHUMT00000037996; OTTHUMT00000038609; OTTHUMT00000097521; OTTHUMT00000097522; OTTHUMT00000097523; OTTHUMT00000477553; uc001esb.2; uc001esc.2	NBPF15
16670245	4.90119	4.90119	-1
16670248	4.34529	4.83392	-1.40312	uc010paz.2	PPIAL4E
16670250	8.65065	8.81514	-1.12077
16670267	4.51474	4.51474	-1
16670270	5.08244	5.08244	-1	NM_001144032; NM_001164261; NM_001164262; ENST00000544708; ENST00000581138; ENST00000581164; OTTHUMT00000171068; OTTHUMT00000479160; OTTHUMT00000479161; uc010pag.2; uc010pbb.2	PPIAL4E; PPIAL4D; PPIAL4F
16670272	4.45234	4.51543	-1.0447	XR_917143; XR_917186	LOC105371196; LOC105371214
16670276	3.57423	3.57423	-1	NR_027354; XR_159162; XR_250836; XR_250838; XR_250839; XR_426820; XR_431254; XR_917169; XR_917171; XR_922018; XR_922020; XR_922021; XR_922023; ENST00000457390; uc009wkw.1; uc010pbc.1; uc010pbd.1	LOC645166; LOC100996732
16670284	3.82979	4.14829	-1.24703
16670287	4.51612	4.51612	-1
16670291	3.57423	3.57423	-1	XM_011508651; XM_011508652; XM_011508653; XM_011508654; XM_011510249; XM_011510250; XM_011510251; XM_011510252	LOC105369140
16670309	5.74567	5.74567	-1	OTTHUMT00000478080	FAM231D
16670317	1.35962	1.35962	-1	uc010pbh.2	FCGR1C
16670323	8.71812	8.53571	1.13478
16670328	1.17095	1.17095	-1
16670332	5.22926	5.22926	-1	ENST00000430442; ENST00000435115; ENST00000610578; NR_111950; ENST00000439719	LINC00869
16670359	5.9669	5.9669	-1	NR_125392	RNVU1-20
16670361	3.85762	3.77989	1.05536	XM_005276144; XM_005277507; XR_917465; XR_922103; ENST00000621798; BC110832	LOC100996721; LOC100996741; LOC388692; LOC103091866
16670364	3.79582	3.79582	-1	XM_005276144; XM_005277507	LOC100996721
16670367	2.87966	2.87966	-1	NM_000566; XM_005244957; XM_005244958; ENST00000369168; ENST00000444948; ENST00000489479; AK291451; BC032634; BC152383; DQ786309; L03418; OTTHUMT00000033446; OTTHUMT00000095777; OTTHUMT00000095779; uc001esp.4	FCGR1A
16670377	7.91246	8.07014	-1.11549	NM_001034077; NM_003548; ENST00000578186; ENST00000579512; ENST00000612061; ENST00000613412; ENST00000614272; ENST00000618193; ENST00000621520; OTTHUMT00000477866; OTTHUMT00000477867; OTTHUMT00000477868; OTTHUMT00000477881; OTTHUMT00000477882; OTTHUMT00000477883; OTTHUMT00000477884; uc001ess.3; uc001est.1; uc001eta.1; uc001etb.3	HIST2H4B; HIST2H4A
16670383	10.6241	10.314	1.23974	NM_001040874; NM_003516; ENST00000369159; ENST00000607355; OTTHUMT00000033457; OTTHUMT00000477885; uc001esw.3; uc001esx.3	HIST2H2AA4; HIST2H2AA3
16670387	6.9921	6.54586	1.36249	NM_001005464; NM_021059; ENST00000369158; ENST00000403683; OTTHUMT00000033454; OTTHUMT00000033697; uc001esv.3; uc001esy.3	HIST2H3A; HIST2H3C
16670391	5.71557	5.71557	-1	NM_016074; XM_006711348; ENST00000369150; ENST00000369152; ENST00000369153; ENST00000476344; AF151901; BC063405; OTTHUMT00000033442; OTTHUMT00000033443; OTTHUMT00000033444; OTTHUMT00000095780; uc001etf.3	BOLA1
16670401	10.4515	10.2454	1.15359	NM_003517; ENST00000331380; BC060324; OTTHUMT00000087128; uc001etd.3	HIST2H2AC
16670404	6.01231	6.01231	-1	NM_001279353; NM_001279354; NM_001279355; NM_007259; NR_103998; XR_921733; XR_921734; XR_921735; ENST00000369128; ENST00000369130; ENST00000419023; ENST00000460366; ENST00000462852; ENST00000472756; ENST00000477558; ENST00000478999; ENST00000491789; ENST00000497638; ENST00000535106; ENST00000611412; ENST00000618148; AF165513; AK293555; AK295529; AK298786; AK298835; AK301994; AY453586; BC012932; B…	VPS45
16670432	4.34877	4.34877	-1	NM_001304722; NM_001304723; NM_001304724; NM_016274; ENST00000369124; ENST00000369126; ENST00000441340; ENST00000477309; ENST00000479194; ENST00000485470; ENST00000492304; ENST00000502767; ENST00000607609; AF073836; AF168676; AF192912; AF217956; AF291105; AK125609; AK302255; BC010149; OTTHUMT00000034962; OTTHUMT00000034963; OTTHUMT00000087237; OTTHUMT00000087238; OTTHUMT00000087239; OTTHUMT000000…	PLEKHO1
16670452	2.57594	2.57594	-1
16670454	2.80586	2.80586	-1	NM_012113; XM_005245059; XM_005245060; XM_006711259; XM_006711260; XM_006711261; XM_011509379; ENST00000369111; ENST00000483993; ENST00000582010; ENST00000607082; ENST00000607652; AB025904; AK290609; AK295341; AY358689; BC034412; BT020054; OTTHUMT00000035064; OTTHUMT00000035065; OTTHUMT00000471002; OTTHUMT00000471003; OTTHUMT00000471004; uc001etx.3	CA14
16670467	3.68888	3.68888	-1
16670469	4.26454	4.26454	-1	NM_001301039; NM_001301040; NM_001301041; NM_001301042; NM_024579; XM_011509983; XM_011509984; ENST00000369098; ENST00000369099; ENST00000369102; BC017761; OTTHUMT00000035053; OTTHUMT00000035054; OTTHUMT00000035055; uc001euc.3; uc001eud.3; uc001eue.3	C1orf54
16670479	3.30352	3.26023	1.03046	NM_001300838; NM_001300839; NM_001300840; NM_001300841; NM_144697; ENST00000290363; ENST00000369094; ENST00000369095; ENST00000417398; ENST00000447007; ENST00000469255; ENST00000497211; AK098755; BC027999; BC047238; OTTHUMT00000035058; OTTHUMT00000035059; OTTHUMT00000035060; OTTHUMT00000035061; OTTHUMT00000035062; OTTHUMT00000035063; OTTHUMT00000095848	CIART
16670492	8.59699	8.57519	1.01523	NM_018997; NM_031901; ENST00000581066; ENST00000614145; AB049955; AF182417; AK058101; AK289467; BC004566; BC006554; OTTHUMT00000035046; OTTHUMT00000035813; uc001euk.3; uc001eul.3	MRPS21
16670499	5.67492	5.67492	-1	NM_004698; XM_011510128; XM_011510129; XM_011510130; XM_011510131; XM_011510132; XR_241103; XR_241104; XR_921997; XR_921998; ENST00000324862; ENST00000467329; ENST00000467514; ENST00000470824; ENST00000476970; ENST00000493553; ENST00000496202; AF001947; AF016370; AK297139; AK297265; AK299980; BC000184; BC001954; OTTHUMT00000035836; OTTHUMT00000035837; OTTHUMT00000035838; OTTHUMT00000035839; OTTHU…	PRPF3
16670527	7.40444	7.40444	-1	NM_001297673; NM_001297674; NM_015203; XM_005245033; XM_006711240; XM_011509344; ENST00000369067; ENST00000369068; ENST00000401000; ENST00000492220; AK125864; AK291703; AK304380; BC045623; OTTHUMT00000035843; OTTHUMT00000035844; OTTHUMT00000035845; OTTHUMT00000035846; uc001eup.4; uc009wlr.3; uc010pcc.1	RPRD2
16670547	6.64857	6.39075	1.19567	NM_001271895; NM_001271896; NM_025150; NR_073513; NR_073514; XM_006711555; XM_006711556; XM_011510009; ENST00000369051; ENST00000369053; ENST00000369054; ENST00000369064; ENST00000438568; ENST00000460794; ENST00000462578; ENST00000463555; ENST00000466989; ENST00000467982; ENST00000479372; ENST00000480070; ENST00000483046; ENST00000606933; AK298773; AY450558; BC000541; BC009997; OTTHUMT00000035847…	TARS2
16670574	6.84819	6.84819	-1	NM_001202858; NM_004425; NM_022664; ENST00000346569; ENST00000369047; ENST00000369049; ENST00000470432; ENST00000490346; ENST00000496744; ENST00000498579; AK097205; AK292435; AK301369; AK302279; AK316390; BC023505; DQ010946; DQ112074; OTTHUMT00000035832; OTTHUMT00000035833; OTTHUMT00000035834; OTTHUMT00000035835; OTTHUMT00000087250; OTTHUMT00000087251; OTTHUMT00000087252; U65932; U68186; U68187; …	ECM1
16670592	3.98941	3.98941	-1	NR_051960; ENST00000416894	FALEC
16670595	3.89576	3.89576	-1	XR_917693; XR_922131	LOC105371436
16670599	5.78699	5.78699	-1	NM_001288607; NM_001288608; NM_019032; NM_025008; XM_011509644; XM_011509645; XM_011509646; XM_011509647; XM_011509648; XM_011509649; XM_011509650; XM_011509651; XM_011509652; XR_921844; ENST00000271643; ENST00000369038; ENST00000369039; ENST00000369041; ENST00000483335; ENST00000489159; ENST00000622417; AK023606; AK293037; AY358122; BC140800; BC144581; BX647294; OTTHUMT00000084395; OTTHUMT000000…	ADAMTSL4
16670627	1.78157	1.78157	-1
16670632	5.55599	5.55599	-1	NM_001145415; NM_001243491; NM_012432; XM_005245641; ENST00000271640; ENST00000368962; ENST00000368963; ENST00000368964; ENST00000368969; ENST00000423081; ENST00000448029; ENST00000459773; ENST00000463774; ENST00000481219; ENST00000487584; ENST00000497314; ENST00000498193; ENST00000525956; ENST00000528749; ENST00000533529; ENST00000534805; AK095075; AK302461; BC009362; BC028671; OTTHUMT0000008471…	SETDB1
16670673	5.303	5.303	-1
16670677	1.78157	1.78157	-1
16670681	3.66089	4.07492	-1.3324	NM_003568; XM_005245539; XM_011510058; ENST00000368947; ENST00000474997; AF230929; BC005830; CR536481; OTTHUMT00000084895; OTTHUMT00000084896; uc001ewa.2	ANXA9
16670697	5.50898	5.50898	-1	NM_001303229; NM_001303242; NM_001303243; NM_021222; NR_130130; NR_130131; NR_130132; NR_130135; XM_005245393; XM_005245397; XM_011509830; XM_011509831; XM_011509832; ENST00000271620; ENST00000368934; ENST00000368935; ENST00000368936; ENST00000368937; ENST00000431193; ENST00000450884; ENST00000462440; ENST00000467771; ENST00000475722; AF051907; AF123538; AF123539; AK294154; AK298273; AK316537; BC…	PRUNE
16670710	4.80125	4.77469	1.01858	NM_001159642; NM_138278; XM_011509236; XR_921747; XR_921748; ENST00000295294; ENST00000361277; ENST00000368931; ENST00000392802; ENST00000485855; ENST00000491386; AF193056; AY078983; AY078984; BC027868; BC074779; BC074780; OTTHUMT00000085092; OTTHUMT00000085093; OTTHUMT00000085094; OTTHUMT00000085095; OTTHUMT00000095843; OTTHUMT00000309082; uc001ewl.2; uc009wmi.2; uc009wmj.2	BNIPL
16670728	4.45165	4.45165	-1	NM_017860; ENST00000368926; ENST00000465135; ENST00000473308; AK301712; AY358436; BC002469; OTTHUMT00000085101; OTTHUMT00000085102; OTTHUMT00000095838; uc001ewn.3; uc021oyi.1	C1orf56
16670739	6.50365	6.63754	-1.09725	NM_006818; ENST00000368921; BC006471; BC008445; BC009624; BC019253; BC021703; BC022448; BT006799; CR456879; CR542150; OTTHUMT00000085103; U16954; uc001ewq.3	MLLT11
16670743	5.53305	5.53305	-1	NM_144618; XM_005244880; XM_005244881; XM_005244882; XM_005244884; XM_006711151; XM_006711152; XM_006711153; XM_011509148; XM_011509149; XM_011509150; XM_011509151; ENST00000368916; ENST00000368918; ENST00000462520; ENST00000467551; ENST00000486076; ENST00000489549; AK092230; AK301882; BC027033; OTTHUMT00000033700; OTTHUMT00000033767; OTTHUMT00000033768; OTTHUMT00000033769; OTTHUMT00000033770; OT…	GABPB2
16670758	5.11667	5.14	-1.0163	NM_001204856; NM_024041; NM_024575; NR_037937; ENST00000368910; AF271774; AF548003; AK301644; BC000264; BC063014; OTTHUMT00000034064; OTTHUMT00000034065; OTTHUMT00000034067; OTTHUMT00000034069; OTTHUMT00000034329; OTTHUMT00000034330; OTTHUMT00000034331; OTTHUMT00000467608; uc001ewx.2; uc001ewz.3; uc010pcs.2; uc021oym.1; uc021oyn.1	SCNM1; TNFAIP8L2
16670774	5.29554	5.08244	1.15918	NM_001135636; NM_001135637; NM_001135638; NM_003557; XM_005245525; XM_005245526; XM_005245527; XM_005245528; XM_005245529; XM_005245531; XM_006711563; XM_006711564; XM_006711567; XM_006711568; XM_011510042; XM_011510043; XM_011510044; XM_011510047; XM_011510048; XM_011510049; ENST00000349792; ENST00000368890; ENST00000409426; ENST00000418435; ENST00000424999; ENST00000441902; ENST00000447555; ENS…	PIP5K1A
16670803	4.34529	4.32515	1.01405	XM_005245354; ENST00000368881; ENST00000368884; ENST00000427779; ENST00000437736; ENST00000453615; ENST00000461434; ENST00000462970; ENST00000469786; ENST00000470396; ENST00000476855; ENST00000491857; AB033605; OTTHUMT00000034409; OTTHUMT00000034410; OTTHUMT00000034412; OTTHUMT00000034414; OTTHUMT00000034415; OTTHUMT00000034417; OTTHUMT00000034418; OTTHUMT00000095722; OTTHUMT00000104809; OTTHUMT0…	PSMD4
16670826	5.9669	5.92643	1.02845	NM_001304763; NM_001304764; NM_020832; XM_005245366; XM_011509811; XM_011509812; XM_011509813; ENST00000324048; ENST00000336715; ENST00000426871; ENST00000436614; ENST00000443959; ENST00000449313; ENST00000459919; BC032463; OTTHUMT00000034397; OTTHUMT00000034398; OTTHUMT00000034399; OTTHUMT00000268492; OTTHUMT00000316361; OTTHUMT00000316362; OTTHUMT00000330523; uc001exp.1; uc001exq.3; uc009wmo.3;…	ZNF687
16670844	3.10425	3.10425	-1
16670847	4.80125	4.80125	-1	NR_131972	GBAT2
16670850	7.06079	6.86585	1.14467	NM_002796; ENST00000290541; ENST00000466425; ENST00000474100; ENST00000476467; ENST00000493673; ENST00000495288; ENST00000495805; AK294149; BC017307; BT006917; CR456820; D26600; OTTHUMT00000034885; OTTHUMT00000034886; OTTHUMT00000034887; OTTHUMT00000034888; OTTHUMT00000034889; OTTHUMT00000034890; OTTHUMT00000034891; S71381; uc001eyc.1; uc010pda.2	PSMB4
16670866	3.68888	3.77928	-1.06466	NM_020770; XM_005245365; XR_921902; ENST00000271636; ENST00000416743; ENST00000427934; ENST00000464886; ENST00000467998; ENST00000473377; ENST00000502442; ENST00000505188; AF263462; AK290007; BC146657; BC150604; BC152445; BX647343; OTTHUMT00000034900; OTTHUMT00000034901; OTTHUMT00000034902; OTTHUMT00000034903; OTTHUMT00000258041; OTTHUMT00000258042; OTTHUMT00000316360; OTTHUMT00000330644; uc009wm…	CGN
16670894	5.74188	5.85309	-1.08014	NM_001126337; NM_001301317; NM_020127; XM_011509961; ENST00000353024; ENST00000368848; ENST00000368849; ENST00000392712; ENST00000461859; ENST00000490156; ENST00000498606; AF254260; AK298066; AK299263; AK299925; AY358610; BC002933; BC008301; OTTHUMT00000035022; OTTHUMT00000035023; OTTHUMT00000035024; OTTHUMT00000316340; OTTHUMT00000316341; OTTHUMT00000316342; uc001eyl.3; uc001eym.3; uc010pdf.2; u…	TUFT1
16670918	2.51641	2.51641	-1	NR_030280; ENST00000384874; uc021oyr.1	MIR554
16670920	7.49718	7.49718	-1	NM_030918; XM_005245509; XM_005245510; XM_005245511; XM_011510024; XM_011510025; XM_011510026; ENST00000368838; ENST00000368841; ENST00000368843; ENST00000458013; ENST00000482791; AF060509; AY044866; BC012184; BC051817; BC100998; BC100999; BC101000; BC101822; BC101824; OTTHUMT00000036622; OTTHUMT00000036623; OTTHUMT00000036624; OTTHUMT00000104568; OTTHUMT00000316339; uc001eyn.1; uc001eyo.3; uc001…	SNX27
16670938	1.09737	1.09737	-1
16670940	3.49048	3.49048	-1
16670943	4.06729	4.06729	-1	NM_001144956; ENST00000326413; ENST00000426175; ENST00000427205; ENST00000451222; ENST00000451484; ENST00000479191; OTTHUMT00000036630; OTTHUMT00000036631; OTTHUMT00000036632; OTTHUMT00000036633; OTTHUMT00000036634; OTTHUMT00000036635; uc010pdj.1	RIIAD1
16670959	4.26454	4.04062	1.16791	NM_001134939; NM_001301371; NM_016178; ENST00000321531; ENST00000400999; ENST00000453029; ENST00000479764; ENST00000577465; ENST00000582415; ENST00000627780; AF175296; AK125876; BC073949; OTTHUMT00000036641; OTTHUMT00000036642; OTTHUMT00000276842; OTTHUMT00000442108; OTTHUMT00000442109; OTTHUMT00000442110; uc010pdm.2	OAZ3
16670971	5.26838	5.26838	-1
16670975	4.99041	5.08244	-1.06586	NR_024237; uc010pdr.2	LOC100132111
16670981	2.64024	2.98478	-1.26974	NR_103561; AF379625; AK125884	NBPF18P
16670994	4.38417	4.38417	-1
16670997	3.04746	3.04746	-1	NR_103778; NR_103779; ENST00000382265; ENST00000392688; ENST00000420707; ENST00000445097; ENST00000593011; ENST00000630125	FLG-AS1
16671013	1.43989	1.43989	-1	XR_917710; XR_917711; XR_917712	LOC105371443
16671016	3.36215	3.36215	-1	ENST00000411804; ENST00000628475; ENST00000630125	FLG-AS1
16671019	3.46653	3.31643	1.10964	NM_178438; ENST00000334269; OTTHUMT00000040059; uc001ezy.3	LCE5A
16671023	4.99797	4.23892	1.69237	NM_019060; XM_011509656; ENST00000368790; BC119710; CR457218; OTTHUMT00000034511; uc001ezz.3	CRCT1
16671027	3.33702	3.33702	-1	NM_178434; ENST00000333881; ENST00000617545; BC130365; BC130367; OTTHUMT00000040061; uc001fac.2	LCE3C
16671031	6.14233	6.14233	-1	NM_178433; ENST00000335633; OTTHUMT00000034515; uc010pds.2	LCE3B
16671033	2.05151	2.05151	-1	XR_918273; XR_922654; AF005082	LINC00302
16671037	3.49194	3.49194	-1	NM_178430; ENST00000368784; BC130603; BC130605; OTTHUMT00000040058	LCE2D
16671041	3.12505	3.12505	-1	NM_178429; ENST00000368783; OTTHUMT00000034509	LCE2C
16671045	2.7791	2.57573	1.15139	NM_014357; ENST00000368780; OTTHUMT00000034524; uc001fai.3; AF086289; AF005080	LCE2B
16671049	5.34157	5.59569	-1.19261	NM_178428; ENST00000368779; BC119707; OTTHUMT00000034512; uc001faj.3	LCE2A
16671053	4.85259	4.85259	-1	XM_011508721; ENST00000368777; OTTHUMT00000040048; NM_178356; ENST00000335535; BC113446; BC113448; uc001fak.2	LCE4A
16671057	1.87103	2.00661	-1.09853	NM_001024679; ENST00000368775; OTTHUMT00000034521; uc010pdu.2	C1orf68
16671061	4.07743	4.07743	-1	NM_001025231; XM_011509571; ENST00000606109; AY960854; OTTHUMT00000034522; uc001fal.1	KPRP
16671065	3.98941	4.27922	-1.22248	NM_178354; uc010pdv.2	LCE1F
16671068	3.63156	3.63156	-1	NM_178353; ENST00000368770; ENST00000368771; OTTHUMT00000034525; OTTHUMT00000034656; uc001fan.3	LCE1E
[truncated: 46,229 more rows]
